# Supplementary material for: Altered glycosylation of exported proteins, including surface immune receptors, compromises calcium and downstream signaling responses to microbe-associated molecular patterns in Arabidopsis thaliana
Source: BMC Plant Biol. 2016 Jan 28;16:31. doi: 10.1186/s12870-016-0718-3 (PMC4730752; doi:10.1186/s12870-016-0718-3)
Supplement: Additional file 2: Table S1. — List of single nucleotide polymorphisms (SNPs) found in the cce2 mutant after Illumina-based genome resequencing. (XLSX 163 kb) [file 12870_2016_718_MOESM2_ESM.xlsx]

## Sheet: chr1
CHROMOSOME	POSITION	DBSNP.ID	REFERENCE.BASE	OBSERVED.BASE	QUALITY.SCORE	QD	FILTER	A.C.G.T	COVERAGE	P1953.GENOTYPE	P1953.ALLELE.BALANCE	P1953.ALLELE.DEPTH	P1953.COVERAGE	P1953.BC	P1953.GQ	SNP_POS	CHROMOSOM	gene	exon	Annotation	EXON/INTRON/UTR	aa exchange	comments
AtChr1	37433	.	G	A	669.78	37.21	LowCov	18,0,0,0	18	1/1	NA	0,18	18	18,0,0,0	54.17	37433	Chr1	AT1G01060	AT1G01060.2|AT1G01060.5	LHY (LATE ELONGATED HYPOCOTYL); DNA binding / transcription factor	5' UTR
AtChr1	619857	.	G	A	613.69	34.09	LowCov	18,0,0,0	18	1/1	NA	0,18	18	18,0,0,0	51.14	619857	Chr1	AT1G02810	AT1G02810.1	pectinesterase family protein	EXON	A422T
AtChr1	694834	.	G	A	451.16	32.23	LowCov	14,0,0,0	14	1/1	NA	0,14	14	14,0,0,0	39.11	694834	Chr1	AT1G03010	AT1G03010.1	Phototropic-responsive NPH3 family protein	EXON	no ex
AtChr1	1054037	.	G	A	721.41	34.35	PASS	20,0,1,0	21	1/1	NA	1,20	21	20,0,1,0	26.76	1054037	Chr1	AT1G04080	AT1G04080.1|AT1G04080.2|AT1G04080.3	PRP39	EXON	R325K	binding, regulation of timing of transition from vegetative to reproductive phase; CONTAINS InterPro DOMAIN/s: RNA-processing protein, HAT helix (InterPro:IPR003107
AtChr1	1077878	.	G	A	870.09	32.23	PASS	27,0,0,0	27	1/1	NA	0,27	27	27,0,0,0	72.18	1077878	Chr1	AT1G04140	AT1G04140.1|AT1G04140.2	Transducin family protein / WD-40 repeat family protein	EXON	P410L
AtChr1	1106571	.	G	A	636.61	37.45	LowCov	17,0,0,0	17	1/1	NA	0,17	17	17,0,0,0	51.17	1106571	Chr1	AT1G04190	AT1G04190.1	TPR3	3' UTR
AtChr1	1119789	.	G	A	598.56	35.21	LowCov	17,0,0,0	17	1/1	NA	0,17	17	17,0,0,0	48.16	1119789	Chr1	AT1G04220	AT1G04220.1	3-KETOACYL-COA SYNTHASE 2, KCS2	3' UTR
AtChr1	1173991	.	G	A	399.32	36.3	LowCov	11,0,0,0	11	1/1	NA	0,11	11	11,0,0,0	33.09	1173991	Chr1	NA	NA
AtChr1	2044115	.	G	A	458.64	32.76	LowCov	14,0,0,0	14	1/1	NA	0,14	14	14,0,0,0	42.11	2044115	Chr1	AT1G06670	AT1G06670.1	NIH nuclear DEIH-box helicase	EXON	A577T
AtChr1	2090689	.	G	A	569.19	31.62	LowCov	17,0,1,0	18	1/1	NA	1,17	18	17,0,1,0	48.15	2090689	Chr1	AT1G06800	AT1G06800.1|AT1G06800.2	DAD1-LIKE LIPASE 4, DALL4, PHOSPHOLIPASE A I GAMMA 1, PLA-I{GAMMA}1	EXON	S252F
AtChr1	2249915	.	G	A	702.23	35.11	LowCov	20,0,0,0	20	1/1	NA	0,20	20	20,0,0,0	57.18	2249915	Chr1	AT1G07320	AT1G07320.1|AT1G07320.2|AT1G07320.3|AT1G07320.4	EMB2784, EMBRYO DEFECTIVE 2784, PLASTID RIBOSOMAL PROTEIN L4, PRPL4, RIBOSOMAL PROTEIN L4, RPL4	EXON	no ex
AtChr1	2365427	.	G	A	652.13	32.61	LowCov	19,0,1,0	20	1/1	NA	1,19	20	19,0,1,0	14.96	2365427	Chr1	AT1G07650	NA
AtChr1	3334364	.	G	A	252.84	28.09	LowCov	9,0,0,0	9	1/1	NA	0,9	9	9,0,0,0	24.06	3334364	Chr1	AT1G10170	AT1G10170.1	ATNFXL1, NF-X-LIKE 1, NFXL1	EXON	A1043V
AtChr1	3343618	.	G	A	291.4	29.14	LowCov	10,0,0,0	10	1/1	NA	0,10	10	10,0,0,0	24.08	3343618	Chr1	NA	NA
AtChr1	3795371	.	G	A	462.37	33.03	LowCov	14,0,0,0	14	1/1	NA	0,14	14	14,0,0,0	42.11	3795371	Chr1	AT1G11300	AT1G11300.1	EGM1, ENHANCED SHOOT GROWTH UNDER MANNITOL STRESS 1	EXON	W328-	sugar signaling protein kinase
AtChr1	4006922	.	G	A	336.67	33.67	LowCov	10,0,0,0	10	1/1	NA	0,10	10	10,0,0,0	30.09	4006922	Chr1	NA	NA
AtChr1	4060643	.	G	A	532.48	33.28	LowCov	16,0,0,0	16	1/1	NA	0,16	16	16,0,0,0	42.14	4060643	Chr1	NA	NA
AtChr1	4719393	.	G	A	462.47	35.57	LowCov	13,0,0,0	13	1/1	NA	0,13	13	13,0,0,0	36.12	4719393	Chr1	NA	NA
AtChr1	6260382	.	G	A	588.9	34.64	LowCov	17,0,0,0	17	1/1	NA	0,17	17	17,0,0,0	48.15	6260382	Chr1	AT1G18190	AT1G18190.1	GC2, GOLGIN CANDIDATE 2	EXON	no ex
AtChr1	6641496	.	G	A	687.01	31.23	PASS	21,1,0,0	22	1/1	NA	0,21	22	21,1,0,0	54.18	6641496	Chr1	NA	NA
AtChr1	6743694	.	C	A	515.9	34.39	LowCov	15,0,0,0	15	1/1	NA	0,15	15	15,0,0,0	42.13	6743694	Chr1	NA	NA
AtChr1	6948885	.	G	A	483.99	30.25	LowCov	16,0,0,0	16	1/1	NA	0,16	16	16,0,0,0	42.1	6948885	Chr1	AT1G20040	AT1G20040.1	pre-tRNA	-	-
AtChr1	7044092	.	G	A	831.15	31.97	PASS	26,0,0,0	26	1/1	NA	0,26	26	26,0,0,0	69.21	7044092	Chr1	AT1G20350	AT1G20350.1	ATTIM17-1 (Arabidopsis thaliana translocase inner membrane subunit 17-1); P-P-bond-hydrolysis-driven protein transmembrane transporter	EXON	G119E
AtChr1	7056152	.	C	A	31.82	15.91	LowCov	2,0,0,0	2	1/1	NA	0,2	2	2,0,0,0	6.01	7056152	Chr1	NA	NA
AtChr1	7071868	.	G	A	551.32	32.43	LowCov	17,0,0,0	17	1/1	NA	0,17	17	17,0,0,0	48.14	7071868	Chr1	NA	NA
AtChr1	7097358	.	G	A	607.22	33.73	LowCov	17,1,0,0	18	1/1	NA	0,17	18	17,1,0,0	48.16	7097358	Chr1	AT1G20490	AT1G20490.1	AMP-dependent synthetase	3' UTR
AtChr1	7230187	.	G	A	648.4	34.13	LowCov	19,0,0,0	19	1/1	NA	0,19	19	19,0,0,0	51.15	7230187	Chr1	AT1G20800	AT1G20800.2	F-box family protein	EXON	no ex
AtChr1	7394560	.	G	A	609.56	32.08	LowCov	19,0,0,0	19	1/1	NA	0,19	19	19,0,0,0	48.16	7394560	Chr1	NA	NA
AtChr1	7401172	.	G	A	676.62	37.59	LowCov	18,0,0,0	18	1/1	NA	0,18	18	18,0,0,0	54.17	7401172	Chr1	NA	NA
AtChr1	7483549	.	G	A	227.12	32.45	LowCov	7,0,0,0	7	1/1	NA	0,7	7	7,0,0,0	21.06	7483549	Chr1	NA	NA
AtChr1	7583430	.	G	A	702.34	33.44	PASS	21,0,0,0	21	1/1	NA	0,21	21	21,0,0,0	57.17	7583430	Chr1	AT1G21630	AT1G21630.1|AT1G21630.2	Calcium-binding EF-hand family protein	EXON	no ex
AtChr1	7644283	.	G	A	599.27	31.54	LowCov	19,0,0,0	19	1/1	NA	0,19	19	19,0,0,0	48.15	7644283	Chr1	AT1G21740	AT1G21740.1	Protein of unkown function	EXON	W689-	involved in N-terminal protein myristoylation
AtChr1	7835079	.	G	A	510.55	34.04	LowCov	15,0,0,0	15	1/1	NA	0,15	15	15,0,0,0	42.13	7835079	Chr1	NA	NA
AtChr1	8439236	.	G	A	751.93	32.69	PASS	23,0,0,0	23	1/1	NA	0,23	23	23,0,0,0	60.19	8439236	Chr1	AT1G23890	AT1G23890.1|AT1G23890.2	NHL repeat-containing protein	EXON	no ex	(Ncl-1, HT2A and Lin-41 proteins, beta propeller structure, possibly prot-prot interaction)
AtChr1	9010290	.	C	A	166.59	33.32	LowCov	5,0,0,0	5	1/1	NA	0,5	5	5,0,0,0	15.05	9010290	Chr1	NA	AT1G25886.1
AtChr1	9674008	.	G	A	523.48	32.72	LowCov	16,0,0,0	16	1/1	NA	0,16	16	16,0,0,0	42.14	9674008	Chr1	AT1G27770	AT1G27770.1|AT1G27770.2	ACA1, AUTOINHIBITED CA2+-ATPASE 1, PEA1, PLASTID ENVELOPE ATPASE 1	EXON	A486V	Encodes a chloroplast envelope Ca2+-ATPase with an N-terminal autoinhibitor
AtChr1	9703771	.	G	A	643.4	37.85	LowCov	17,0,0,0	17	1/1	NA	0,17	17	17,0,0,0	51.16	9703771	Chr1	AT1G27850	AT1G27850.1	unkown protein	3' UTR
AtChr1	9759694	.	G	A	722.49	32.84	PASS	22,0,0,0	22	1/1	NA	0,22	22	22,0,0,0	57.17	9759694	Chr1	NA	NA
AtChr1	9806459	.	G	A	413.3	37.57	LowCov	11,0,0,0	11	1/1	NA	0,11	11	11,0,0,0	33.11	9806459	Chr1	AT1G28110	AT1G28110.1|AT1G28110.2	SCPL45, SERINE CARBOXYPEPTIDASE-LIKE 45	EXON	S95L
AtChr1	9909059	.	G	A	603.87	35.52	LowCov	17,0,0,0	17	1/1	NA	0,17	17	17,0,0,0	51.15	9909059	Chr1	AT1G28307	AT1G28307.1	unkown protein	EXON	G14S
AtChr1	9934566	.	G	A	549.02	32.3	LowCov	17,0,0,0	17	1/1	NA	0,17	17	17,0,0,0	45.14	9934566	Chr1	AT1G28330	AT1G28330.2|AT1G28330.3|AT1G28330.5	ATDRM1, DORMANCY-ASSOCIATED PROTEIN 1, DORMANCY-ASSOCIATED PROTEIN-LIKE 1, DRM1, DYL1	EXON-INTRON boundary	no ex
AtChr1	10438806	.	G	A	555.99	34.75	LowCov	16,0,0,0	16	1/1	NA	0,16	16	16,0,0,0	45.14	10438806	Chr1	AT1G29820	AT1G29820.1|AT1G29820.2	Magnesium transporter CorA-like family protein	EXON	no ex
AtChr1	10748211	.	G	A	301.04	30.1	LowCov	10,0,0,0	10	1/1	NA	0,10	10	10,0,0,0	24.08	10748211	Chr1	NA	NA
AtChr1	11368677	.	G	A	384.06	27.43	LowCov	14,0,0,0	14	1/1	NA	0,14	14	14,0,0,0	30.1	11368677	Chr1	AT1G31740	NA
AtChr1	11607942	.	G	A	558.78	34.92	LowCov	16,0,0,0	16	1/1	NA	0,16	16	16,0,0,0	48.15	11607942	Chr1	AT1G32220	AT1G32220.1	NAD(P)-binding Rossmann-fold superfamily protein	5' UTR
AtChr1	11618156	.	G	A	296.15	32.91	LowCov	9,0,0,0	9	1/1	NA	0,9	9	9,0,0,0	24.08	11618156	Chr1	NA	NA
AtChr1	11817683	.	G	A	338.22	30.75	LowCov	11,0,0,0	11	1/1	NA	0,11	11	11,0,0,0	30.09	11817683	Chr1	NA	NA
AtChr1	12031426	.	G	A	781.65	35.53	PASS	22,0,0,0	22	1/1	NA	0,22	22	22,0,0,0	60.2	12031426	Chr1	NA	NA
AtChr1	12545254	.	G	A	943.51	34.94	PASS	27,0,0,0	27	1/1	NA	0,27	27	27,0,0,0	75.24	12545254	Chr1	AT1G34360	AT1G34360.1	Translation initiation factor 3 (IF-3) family protein	EXON	no ex
AtChr1	12595452	.	G	A	517.9	34.53	LowCov	15,0,0,0	15	1/1	NA	0,15	15	15,0,0,0	42.14	12595452	Chr1	AT1G34460	NA
AtChr1	12636908	.	G	A	397.3	36.12	LowCov	11,0,0,0	11	1/1	NA	0,11	11	11,0,0,0	33.1	12636908	Chr1	NA	NA
AtChr1	12808022	.	G	A	96.43	24.11	LowCov	4,0,0,0	4	1/1	NA	0,4	4	4,0,0,0	12.01	12808022	Chr1	NA	NA
AtChr1	13095740	.	G	A	555.39	30.86	LowCov	17,0,1,0	18	1/1	NA	1,17	18	17,0,1,0	8.93	13095740	Chr1	AT1G35530	NA
AtChr1	13129015	.	G	A	185.92	26.56	LowCov	7,0,0,0	7	1/1	NA	0,7	7	7,0,0,0	18.05	13129015	Chr1	NA	NA
AtChr1	13136001	.	G	A	508.56	36.33	LowCov	14,0,0,0	14	1/1	NA	0,14	14	14,0,0,0	42.12	13136001	Chr1	NA	NA
AtChr1	13179896	.	G	A	514.72	32.17	LowCov	16,0,0,0	16	1/1	NA	0,16	16	16,0,0,0	42.13	13179896	Chr1	NA	NA
AtChr1	13335026	.	G	A	748.18	35.63	PASS	21,0,0,0	21	1/1	NA	0,21	21	21,0,0,0	60.17	13335026	Chr1	NA	NA
AtChr1	13660596	.	G	A	191.22	23.9	LowCov	8,0,0,0	8	1/1	NA	0,8	8	8,0,0,0	18.03	13660596	Chr1	NA	NA
AtChr1	14061390	.	G	A	688.71	36.25	LowCov	19,0,0,0	19	1/1	NA	0,19	19	19,0,0,0	54.18	14061390	Chr1	NA	NA
AtChr1	14297652	.	T	A	413.67	37.61	LowCov	11,0,0,0	11	1/1	NA	0,11	11	11,0,0,0	33.11	14297652	Chr1	NA	NA
AtChr1	14302785	.	G	A	483.94	34.57	LowCov	14,0,0,0	14	1/1	NA	0,14	14	14,0,0,0	39.13	14302785	Chr1	NA	AT1G38140.1
AtChr1	14334527	.	G	A	511.04	34.07	LowCov	15,0,0,0	15	1/1	NA	0,15	15	15,0,0,0	42.13	14334527	Chr1	NA	AT1G38185.1
AtChr1	14438379	.	G	A	628.83	33.1	LowCov	19,0,0,0	19	1/1	NA	0,19	19	19,0,0,0	51.15	14438379	Chr1	NA	AT1G38360.1
AtChr1	14441481	.	G	A	567.76	37.85	LowCov	15,0,0,0	15	1/1	NA	0,15	15	15,0,0,0	45.15	14441481	Chr1	NA	AT1G38360.1
AtChr1	14476826	.	G	A	633.9	31.7	LowCov	20,0,0,0	20	1/1	NA	0,20	20	20,0,0,0	51.15	14476826	Chr1	NA	NA
AtChr1	14609802	.	A	T	35.63	7.13	LowCov	1,0,0,4	5	1/1	NA	1,4	5	1,0,0,4	6.02	14609802	Chr1	NA	NA
AtChr1	14658496	.	G	T	30.44	15.22	LowCov	0,0,0,2	2	1/1	NA	0,2	2	0,0,0,2	5.99	14658496	Chr1	NA	NA
AtChr1	14734903	.	G	T	35.63	11.88	LowCov	0,0,1,2	3	1/1	NA	1,2	3	0,0,1,2	6.02	14734903	Chr1	NA	NA
AtChr1	14739931	.	C	T	37.93	3.45	LowCov	0,0,0,11	11	1/1	NA	0,11	11	0,0,0,11	6.02	14739931	Chr1	NA	NA
AtChr1	14744755	.	C	T	273.38	27.34	LowCov	0,0,0,10	10	1/1	NA	0,10	10	0,0,0,10	24.08	14744755	Chr1	NA	NA
AtChr1	15003283	.	G	A	337.07	33.71	LowCov	10,0,0,0	10	1/1	NA	0,10	10	10,0,0,0	30.08	15003283	Chr1	NA	NA
AtChr1	15107180	.	C	A	68.27	22.76	LowCov	3,0,0,0	3	1/1	NA	0,3	3	3,0,0,0	9.02	15107180	Chr1	NA	NA
AtChr1	15170453	.	T	C	35.63	17.82	LowCov	0,2,0,0	2	1/1	NA	0,2	2	0,2,0,0	6.02	15170453	Chr1	NA	NA
AtChr1	15195032	.	A	T	35.63	8.91	LowCov	2,0,0,2	4	1/1	NA	2,2	4	2,0,0,2	6.02	15195032	Chr1	NA	NA
AtChr1	15195033	.	T	C	35.63	8.91	LowCov	0,2,0,2	4	1/1	NA	2,2	4	0,2,0,2	6.02	15195033	Chr1	NA	NA
AtChr1	15195799	.	T	C	35.63	17.82	LowCov	0,2,0,0	2	1/1	NA	0,2	2	0,2,0,0	6.02	15195799	Chr1	NA	NA
AtChr1	15494822	.	G	A	944.34	34.98	PASS	27,0,0,0	27	1/1	NA	0,27	27	27,0,0,0	75.24	15494822	Chr1	NA	AT1G41710.1
AtChr1	15578444	.	G	A	510.43	36.46	LowCov	14,0,0,0	14	1/1	NA	0,14	14	14,0,0,0	42.13	15578444	Chr1	NA	NA
AtChr1	15726235	.	G	A	547.39	34.21	LowCov	16,0,0,0	16	1/1	NA	0,16	16	16,0,0,0	45.13	15726235	Chr1	NA	AT1G42110.1
AtChr1	15737794	.	G	A	369.68	28.44	LowCov	12,1,0,0	13	1/1	NA	0,12	13	12,1,0,0	30.1	15737794	Chr1	NA	AT1G42140.1
AtChr1	15769314	.	G	A	850.91	32.73	PASS	24,1,1,0	26	1/1	NA	1,24	26	24,1,1,0	69.22	15769314	Chr1	NA	AT1G42220.1
AtChr1	15933053	.	G	A	324.28	36.03	LowCov	9,0,0,0	9	1/1	NA	0,9	9	9,0,0,0	27.09	15933053	Chr1	AT1G42470	AT1G42470.1	ATNPC1 - 1, NIEMANN-PICK DISEASE TYPE C1-1	EXON	no ex
AtChr1	16059191	.	G	A	330.23	36.69	LowCov	9,0,0,0	9	1/1	NA	0,9	9	9,0,0,0	27.09	16059191	Chr1	NA	NA
AtChr1	16092519	.	G	A	779.97	33.91	PASS	23,0,0,0	23	1/1	NA	0,23	23	23,0,0,0	60.2	16092519	Chr1	NA	NA
AtChr1	16122462	.	G	A	773.26	33.62	PASS	23,0,0,0	23	1/1	NA	0,23	23	23,0,0,0	63.19	16122462	Chr1	NA	NA
AtChr1	16172307	.	G	A	512.41	34.16	LowCov	15,0,0,0	15	1/1	NA	0,15	15	15,0,0,0	42.13	16172307	Chr1	NA	NA
AtChr1	16511188	.	C	A	62.5	6.25	LowCov	8,0,0,2	10	1/1	NA	0,8	10	8,0,0,2	9.02	16511188	Chr1	NA	NA
AtChr1	16544158	.	G	A	651.17	36.18	LowCov	18,0,0,0	18	1/1	NA	0,18	18	18,0,0,0	51.17	16544158	Chr1	NA	NA
AtChr1	20090211	.	T	A	82.13	27.38	LowCov	3,0,0,0	3	1/1	NA	0,3	3	3,0,0,0	9.03	20090211	Chr1	NA	NA

## Sheet: chr2
CHROMOSOME	POSITION	DBSNP.ID	REFERENCE.BASE	OBSERVED.BASE	QUALITY.SCORE	QD	FILTER	A.C.G.T	COVERAGE	P1953.GENOTYPE	P1953.ALLELE.BALANCE	P1953.ALLELE.DEPTH	P1953.COVERAGE	P1953.BC	P1953.GQ	SNP_POS	CHROMOSOM	gene	exon	Annotation	EXON/INTRON/UTR	aa exchange	comments
AtChr2	14225	.	T	C	35.63	17.82	LowCov	0,2,0,0	2	1/1	NA	0,2	2	0,2,0,0	6.02	14225	Chr2	NA	NA
AtChr2	14260	.	A	T	35.63	11.88	LowCov	0,0,1,2	3	1/1	NA	0,2	3	0,0,1,2	6.02	14260	Chr2	NA	NA
AtChr2	14271	.	G	C	35.63	8.91	LowCov	0,3,1,0	4	1/1	NA	1,3	4	0,3,1,0	6.02	14271	Chr2	NA	NA
AtChr2	14283	.	C	T	35.63	8.91	LowCov	0,1,0,3	4	1/1	NA	1,3	4	0,1,0,3	6.02	14283	Chr2	NA	NA
AtChr2	95694	.	C	T	906.81	33.59	PASS	0,1,0,26	27	1/1	NA	1,26	27	0,1,0,26	40.89	95694	Chr2	AT2G01140	NA
AtChr2	739498	.	C	T	557.2	30.96	LowCov	0,1,0,17	18	1/1	NA	1,17	18	0,1,0,17	9.39	739498	Chr2	AT2G02660	AT2G02660.1	F-box associated ubiquitination effector family protein	EXON	S332L
AtChr2	2568811	.	C	T	68.27	17.07	LowCov	0,0,0,4	4	1/1	NA	0,4	4	0,0,0,4	9.02	2568811	Chr2	NA	AT2G06470.1
AtChr2	2834540	.	C	T	389.22	29.94	LowCov	0,1,0,12	13	1/1	NA	1,12	13	0,1,0,12	8.53	2834540	Chr2	NA	AT2G06920.1
AtChr2	3359233	.	A	C	31.82	2.65	LowCov	3,6,3,0	12	1/1	NA	3,6	12	3,6,3,0	6.01	3359233	Chr2	AT2G07798	AT2G07798.1	unkown protein	EXON	N124T
AtChr2	3612038	.	C	T	35.63	8.91	LowCov	0,2,0,2	4	1/1	NA	2,2	4	0,2,0,2	6.02	3612038	Chr2	NA	NA
AtChr2	3612041	.	G	A	68.27	13.65	LowCov	3,0,2,0	5	1/1	NA	2,3	5	3,0,2,0	9.02	3612041	Chr2	NA	NA
AtChr2	3612050	.	T	A	101.24	16.87	LowCov	4,1,0,1	6	1/1	NA	1,4	6	4,1,0,1	12.03	3612050	Chr2	NA	NA
AtChr2	3629778	.	T	C	68.27	13.65	LowCov	1,3,0,1	5	1/1	NA	1,3	5	1,3,0,1	9.02	3629778	Chr2	NA	NA
AtChr2	3947274	.	T	C	30.84	2.8	LowCov	0,6,0,5	11	1/1	NA	5,6	11	0,6,0,5	6.01	3947274	Chr2	NA	AT2G10280.1
AtChr2	4085646	.	C	T	136.63	22.77	LowCov	0,0,0,6	6	1/1	NA	0,6	6	0,0,0,6	15.03	4085646	Chr2	NA	NA
AtChr2	4899961	.	C	T	183.06	26.15	LowCov	0,0,0,7	7	1/1	NA	0,7	7	0,0,0,7	18.03	4899961	Chr2	NA	NA
AtChr2	5137956	.	C	T	548.43	36.56	LowCov	0,0,0,15	15	1/1	NA	0,15	15	0,0,0,15	45.14	5137956	Chr2	NA	AT2G12590.1
AtChr2	9219779	.	G	A	515.47	32.22	LowCov	15,0,1,0	16	1/1	NA	1,15	16	15,0,1,0	5.92	9219779	Chr2	AT2G21530	AT2G21530.1	SMAD/FHA domain-containing protein	EXON	A105T
AtChr2	12048829	.	G	A	534.94	35.66	LowCov	15,0,0,0	15	1/1	NA	0,15	15	15,0,0,0	42.14	12048829	Chr2	NA	NA
AtChr2	12182514	.	G	A	190.18	31.7	LowCov	6,0,0,0	6	1/1	NA	0,6	6	6,0,0,0	18.04	12182514	Chr2	NA	NA
AtChr2	14599200	.	G	A	344.38	21.52	LowCov	14,0,2,0	16	1/1	NA	2,14	16	14,0,2,0	7.46	14599200	Chr2	NA	NA
AtChr2	15309579	.	C	T	475.26	27.96	LowCov	0,0,0,17	17	1/1	NA	0,17	17	0,0,0,17	39.12	15309579	Chr2	AT2G36490	AT2G36490.1	ATROS1, DEMETER-LIKE 1, DML1, REPRESSOR OF SILENCING1, ROS1	EXON	A1152T	A repressor of transcriptional gene silencing. Functions by demethylating the target promoter DNA. Interacts physically with RPA2/ROR1. In the ros1 mutants, an increase in methylation is observed in a number of gene promoters. Among the loci affected by ros1, a few (RD29A and At1g76930) are affected in cytosine methylation in all sequence contexts (CpG, CpNpG or CpNpN), although many others are a…
AtChr2	15322036	.	C	T	632.85	31.64	LowCov	0,0,0,20	20	1/1	NA	0,20	20	0,0,0,20	51.14	15322036	Chr2	AT2G36530	AT2G36530.1	LOS2 (Low expression of osmotically responsive genes 1)	EXON	G248E	Phosphopyruvate hydratase
AtChr2	15757940	.	C	T	876.85	38.12	PASS	0,0,0,23	23	1/1	NA	0,23	23	0,0,0,23	69.22	15757940	Chr2	AT2G37555	NA
AtChr2	15802558	.	C	T	716.76	35.84	LowCov	0,0,0,20	20	1/1	NA	0,20	20	0,0,0,20	57.16	15802558	Chr2	AT2G37678	NA
AtChr2	16009320	.	C	T	379.51	25.3	LowCov	0,0,0,15	15	1/1	NA	0,15	15	0,0,0,15	33.09	16009320	Chr2	AT2G38220	AT2G38220.1	ABERRANT POLLEN DEVELOPMENT 3, APD3	EXON	S163F	RING/U-box superfamily protein
AtChr2	16350213	.	C	T	521.33	37.24	LowCov	0,0,0,14	14	1/1	NA	0,14	14	0,0,0,14	42.14	16350213	Chr2	AT2G39190	AT2G39190.1|AT2G39190.2	ATATH8	EXON	A25V	member of ATH subfamily
AtChr2	16879844	.	C	T	408.48	34.04	LowCov	0,0,0,12	12	1/1	NA	0,12	12	0,0,0,12	33.11	16879844	Chr2	AT2G40430	NA
AtChr2	17289500	.	C	T	673.16	33.66	LowCov	0,0,0,20	20	1/1	NA	0,20	20	0,0,0,20	54.17	17289500	Chr2	NA	NA
AtChr2	17409697	.	C	T	662.37	33.12	LowCov	0,0,0,20	20	1/1	NA	0,20	20	0,0,0,20	54.15	17409697	Chr2	AT2G41730	AT2G41730.1	unkown protein	EXON	no ex
AtChr2	18129888	.	C	T	446.24	34.33	LowCov	0,0,0,13	13	1/1	NA	0,13	13	0,0,0,13	36.11	18129888	Chr2	AT2G43750	NA
AtChr2	18208957	.	C	T	503.42	33.56	LowCov	0,0,0,15	15	1/1	NA	0,15	15	0,0,0,15	42.12	18208957	Chr2	AT2G43980	AT2G43980.1	INOSITOL 1,3,4-TRISPHOSPHATE 5/6-KINASE 4, ATITPK4, INOSITOL 1,3,4-TRISPHOSPHATE 5/6-KINASE 4, ITPK4	EXON	A371T
AtChr2	18220906	.	C	T	1009.16	36.04	PASS	0,0,0,28	28	1/1	NA	0,28	28	0,0,0,28	78.25	18220906	Chr2	AT2G44030	AT2G44030.1	Galactose oxidase/kelch repeat superfamily protei	EXON	S274F	disproven by PCR, pMAQ2 and cce2 exhibit wt sequence
AtChr2	18293144	.	C	T	133.21	33.3	LowCov	0,0,0,4	4	1/1	NA	0,4	4	0,0,0,4	12.04	18293144	Chr2	NA	NA
AtChr2	18526185	.	C	T	239.85	29.98	LowCov	0,0,0,8	8	1/1	NA	0,8	8	0,0,0,8	21.07	18526185	Chr2	AT2G44920	AT2G44920.1	Tetratricopeptide repeat (TPR)-like superfamily protein	EXON	no ex
AtChr2	18941896	.	C	T	713.19	33.96	PASS	0,0,0,21	21	1/1	NA	0,21	21	0,0,0,21	57.17	18941896	Chr2	AT2G46060	AT2G46060.1|AT2G46060.2	Transmembrane protein-related	EXON	V689I
AtChr2	19567346	.	C	T	696.95	30.3	PASS	0,2,0,21	23	1/1	NA	2,21	23	0,2,0,21	15.43	19567346	Chr2	AT2G47760	AT2G47760.1|AT2G47760.2|AT2G47760.3	ALG3, ARABIDOPSIS THALIANA ASPARAGINE-LINKED GLYCOSYLATION 3, ASPARAGINE-LINKED GLYCOSYLATION 3, ATALG3	EXON	W139-
AtChr2	19697822	.	T	A	65.94	13.19	LowCov	4,0,0,1	5	1/1	NA	1,4	5	4,0,0,1	11.95	19697822	Chr2	NA	NA
AtChr2	19697829	.	T	A	65.94	13.19	LowCov	4,0,0,1	5	1/1	NA	1,4	5	4,0,0,1	11.95	19697829	Chr2	NA	NA

## Sheet: chr3
CHROMOSOME	POSITION	DBSNP.ID	REFERENCE.BASE	OBSERVED.BASE	QUALITY.SCORE	QD	FILTER	A.C.G.T	COVERAGE	P1953.GENOTYPE	P1953.ALLELE.BALANCE	P1953.ALLELE.DEPTH	P1953.COVERAGE	P1953.BC	P1953.GQ	SNP_POS	CHROMOSOM	gene	exon	annotation	EXON/INTRON/UTR	aa exchange
AtChr3	8268532	.	C	T	468.9	31.26	LowCov	0,0,0,15	15	1/1	NA	0,15	15	0,0,0,15	42.1	8268532	Chr3	AT3G23170	AT3G23170.1	unkown protein	EXON	D13N
AtChr3	8874763	.	C	T	215.07	30.72	LowCov	0,0,0,7	7	1/1	NA	0,7	7	0,0,0,7	18.06	8874763	Chr3	NA	NA
AtChr3	9014279	.	C	T	709.54	35.48	LowCov	0,0,0,20	20	1/1	NA	0,20	20	0,0,0,20	57.18	9014279	Chr3	NA	AT3G24675.1
AtChr3	9049517	.	C	T	506.19	33.75	LowCov	0,0,0,15	15	1/1	NA	0,15	15	0,0,0,15	42.13	9049517	Chr3	AT3G24780	AT3G24780.1	Uncharacterised conserved protein	EXON	no ex
AtChr3	9359783	.	C	T	397.33	24.83	LowCov	0,0,1,15	16	1/1	NA	0,15	16	0,0,1,15	39.08	9359783	Chr3	AT3G25700	AT3G25700.1	Eukaryotic aspartyl protease family protein	EXON	T284M
AtChr3	10107313	.	C	T	275.07	34.38	LowCov	0,0,0,8	8	1/1	NA	0,8	8	0,0,0,8	24.07	10107313	Chr3	NA	AT3G27327.1
AtChr3	10157990	.	C	T	539.73	38.55	LowCov	0,0,0,14	14	1/1	NA	0,14	14	0,0,0,14	42.14	10157990	Chr3	NA	NA
AtChr3	10961685	.	C	T	620.41	34.47	LowCov	0,0,0,18	18	1/1	NA	0,18	18	0,0,0,18	51.16	10961685	Chr3	NA	NA
AtChr3	11283111	.	C	T	571.97	35.75	LowCov	0,0,0,16	16	1/1	NA	0,16	16	0,0,0,16	48.15	11283111	Chr3	AT3G29380	AT3G29380.1	PBRP2, PLANT-SPECIFIC TFIIB-RELATED PROTEIN 2	EXON	no ex
AtChr3	11470152	.	C	T	375.25	28.87	LowCov	0,0,0,13	13	1/1	NA	0,13	13	0,0,0,13	30.1	11470152	Chr3	NA	NA
AtChr3	12046254	.	C	T	657.66	34.61	LowCov	0,0,0,19	19	1/1	NA	0,19	19	0,0,0,19	54.17	12046254	Chr3	NA	AT3G30416.1
AtChr3	12101209	.	C	T	589.74	34.69	LowCov	0,0,0,17	17	1/1	NA	0,17	17	0,0,0,17	48.15	12101209	Chr3	NA	NA
AtChr3	12183151	.	C	T	723.65	32.89	PASS	0,0,0,22	22	1/1	NA	0,22	22	0,0,0,22	57.18	12183151	Chr3	NA	NA
AtChr3	12288443	.	C	T	788.68	34.29	PASS	0,0,0,23	23	1/1	NA	0,23	23	0,0,0,23	63.2	12288443	Chr3	NA	AT3G30711.1
AtChr3	12392007	.	C	T	255.39	19.65	LowCov	2,0,0,11	13	1/1	NA	0,11	13	2,0,0,11	21.07	12392007	Chr3	NA	NA
AtChr3	12547457	.	C	T	371.66	37.17	LowCov	0,0,0,10	10	1/1	NA	0,10	10	0,0,0,10	30.1	12547457	Chr3	NA	NA
AtChr3	12609474	.	C	T	713.03	35.65	LowCov	0,0,0,20	20	1/1	NA	0,20	20	0,0,0,20	57.18	12609474	Chr3	NA	NA
AtChr3	12617331	.	C	T	370.9	24.73	LowCov	0,1,0,14	15	1/1	NA	1,14	15	0,1,0,14	14.4	12617331	Chr3	NA	AT3G30846.1
AtChr3	12674085	.	C	T	619.12	32.59	LowCov	0,0,0,19	19	1/1	NA	0,19	19	0,0,0,19	51.16	12674085	Chr3	NA	NA
AtChr3	12686633	.	C	T	451.47	32.25	LowCov	0,0,0,14	14	1/1	NA	0,14	14	0,0,0,14	39.12	12686633	Chr3	NA	AT3G31317.1
AtChr3	12707291	.	C	T	921.24	34.12	PASS	0,0,0,27	27	1/1	NA	0,27	27	0,0,0,27	72.23	12707291	Chr3	NA	NA
AtChr3	12729204	.	C	T	403.88	36.72	LowCov	0,0,0,11	11	1/1	NA	0,11	11	0,0,0,11	33.1	12729204	Chr3	NA	AT3G31365.1
AtChr3	12807304	.	C	T	426.15	35.51	LowCov	0,0,0,12	12	1/1	NA	0,12	12	0,0,0,12	36.1	12807304	Chr3	NA	NA
AtChr3	13057754	.	C	T	531.78	31.28	LowCov	0,0,0,17	17	1/1	NA	0,17	17	0,0,0,17	42.14	13057754	Chr3	NA	AT3G32043.1
AtChr3	13148478	.	C	T	902.35	32.23	PASS	0,0,0,28	28	1/1	NA	0,28	28	0,0,0,28	75.23	13148478	Chr3	NA	AT3G32164.1
AtChr3	13166386	.	C	T	531.73	31.28	LowCov	0,0,0,17	17	1/1	NA	0,17	17	0,0,0,17	45.14	13166386	Chr3	NA	AT3G32195.1
AtChr3	13166702	.	C	T	631.35	33.23	LowCov	0,0,0,19	19	1/1	NA	0,19	19	0,0,0,19	51.14	13166702	Chr3	NA	AT3G32195.1
AtChr3	13255361	.	C	T	504.04	33.6	LowCov	0,0,0,15	15	1/1	NA	0,15	15	0,0,0,15	39.13	13255361	Chr3	NA	AT3G32305.1
AtChr3	13666620	.	C	T	640.41	35.58	LowCov	0,0,0,18	18	1/1	NA	0,18	18	0,0,0,18	51.16	13666620	Chr3	NA	AT3G33070.1
AtChr3	13692792	.	T	G	54.17	10.83	LowCov	0,0,4,1	5	1/1	NA	1,4	5	0,0,4,1	11.92	13692792	Chr3	NA	NA
AtChr3	13692824	.	C	A	54.17	9.03	LowCov	5,1,0,0	6	1/1	NA	1,5	6	5,1,0,0	11.92	13692824	Chr3	NA	NA
AtChr3	13709924	.	A	G	195.71	2.61	PASS	3,0,72,0	75	1/1	NA	3,72	75	3,0,72,0	24	13709924	Chr3	NA	NA
AtChr3	13715854	.	G	A	235.62	29.45	LowCov	8,0,0,0	8	1/1	NA	0,8	8	8,0,0,0	21.07	13715854	Chr3	NA	NA
AtChr3	13746115	.	A	C	32.97	10.99	LowCov	0,3,0,0	3	1/1	NA	0,3	3	0,3,0,0	8.94	13746115	Chr3	NA	NA
AtChr3	13746122	.	A	C	32.97	10.99	LowCov	0,3,0,0	3	1/1	NA	0,3	3	0,3,0,0	8.94	13746122	Chr3	NA	NA
AtChr3	13768002	.	T	A	44.74	11.19	LowCov	3,0,0,1	4	1/1	NA	1,3	4	3,0,0,1	8.97	13768002	Chr3	NA	NA
AtChr3	13779644	.	G	A	239.18	34.17	LowCov	7,0,0,0	7	1/1	NA	0,7	7	7,0,0,0	21.07	13779644	Chr3	NA	NA
AtChr3	13839207	.	T	G	83.71	16.74	LowCov	0,0,5,0	5	1/1	NA	0,5	5	0,0,5,0	12	13839207	Chr3	NA	NA
AtChr3	13853274	.	C	T	32.97	10.99	LowCov	0,0,0,3	3	1/1	NA	0,3	3	0,0,0,3	8.94	13853274	Chr3	NA	NA
AtChr3	13853658	.	A	T	165.85	15.08	LowCov	0,0,0,11	11	1/1	NA	0,11	11	0,0,0,11	18.05	13853658	Chr3	NA	NA
AtChr3	13934658	.	C	T	1015.8	31.74	PASS	0,0,0,32	32	1/1	NA	0,32	32	0,0,0,32	81.23	13934658	Chr3	NA	AT3G33136.1
AtChr3	14162591	.	C	T	598.47	33.25	LowCov	0,0,0,18	18	1/1	NA	0,18	18	0,0,0,18	51.16	14162591	Chr3	NA	AT3G39230.1
AtChr3	14187477	.	G	T	56.5	18.83	LowCov	0,0,0,3	3	1/1	NA	0,3	3	0,0,0,3	9	14187477	Chr3	NA	NA
AtChr3	14189712	.	T	C	167.73	20.97	LowCov	0,8,0,0	8	1/1	NA	0,8	8	0,8,0,0	18.05	14189712	Chr3	NA	NA
AtChr3	14231918	.	C	T	438.02	36.5	LowCov	0,0,0,12	12	1/1	NA	0,12	12	0,0,0,12	36.12	14231918	Chr3	AT3G42050	AT3G42050.1	Vacuolar ATP synthase subunit H family protein	EXON	G31S
AtChr3	14234294	.	C	T	487.83	30.49	LowCov	0,0,0,16	16	1/1	NA	0,16	16	0,0,0,16	39.13	14234294	Chr3	NA	NA
AtChr3	14261491	.	C	T	749.29	35.68	PASS	0,0,0,21	21	1/1	NA	0,21	21	0,0,0,21	60.19	14261491	Chr3	NA	NA
AtChr3	14494305	.	C	T	404.03	33.67	LowCov	0,0,0,12	12	1/1	NA	0,12	12	0,0,0,12	33.11	14494305	Chr3	NA	NA
AtChr3	14560000	.	C	T	682.85	35.94	LowCov	0,0,0,19	19	1/1	NA	0,19	19	0,0,0,19	57.16	14560000	Chr3	NA	AT3G42433.1
AtChr3	14560714	.	C	T	580.45	36.28	LowCov	0,0,0,16	16	1/1	NA	0,16	16	0,0,0,16	48.15	14560714	Chr3	NA	AT3G42433.1
AtChr3	14968209	.	C	T	264.32	29.37	LowCov	0,0,0,9	9	1/1	NA	0,9	9	0,0,0,9	24.07	14968209	Chr3	NA	AT3G42890.1
AtChr3	15137287	.	C	T	727.78	36.39	LowCov	0,0,0,20	20	1/1	NA	0,20	20	0,0,0,20	57.19	15137287	Chr3	NA	NA
AtChr3	15305253	.	C	T	792.14	27.32	PASS	0,7,0,22	29	1/1	NA	7,22	29	0,7,0,22	66.19	15305253	Chr3	NA	AT3G43356.1
AtChr3	15577922	.	C	T	395.5	28.25	LowCov	0,0,1,13	14	1/1	NA	0,13	14	0,0,1,13	33.1	15577922	Chr3	NA	AT3G43680.1
AtChr3	15882289	.	C	T	475.59	33.97	LowCov	0,0,0,14	14	1/1	NA	0,14	14	0,0,0,14	39.12	15882289	Chr3	AT3G44130	AT3G44130.1	F-box and associated interaction domains-containing protein	EXON	no ex
AtChr3	16119744	.	C	T	722.49	32.84	PASS	0,0,0,22	22	1/1	NA	0,22	22	0,0,0,22	57.18	16119744	Chr3	AT3G44530	NA
AtChr3	16335396	.	C	T	801.66	33.4	PASS	0,0,0,24	24	1/1	NA	0,24	24	0,0,0,24	66.19	16335396	Chr3	NA	AT3G44796.1
AtChr3	16574892	.	C	T	358.92	35.89	LowCov	0,0,0,10	10	1/1	NA	0,10	10	0,0,0,10	30.1	16574892	Chr3	NA	NA
AtChr3	16591806	.	C	T	790.47	37.64	PASS	0,0,0,21	21	1/1	NA	0,21	21	0,0,0,21	63.2	16591806	Chr3	NA	AT3G45253.1
AtChr3	16740173	.	C	T	475.23	31.68	LowCov	0,1,0,14	15	1/1	NA	1,14	15	0,1,0,14	14.55	16740173	Chr3	AT3G45610	AT3G45610.1	DOF TRANSCRIPTION FACTOR 6, DOF6	EXON	R32K
AtChr3	16750007	.	C	T	652.79	34.36	LowCov	0,0,0,19	19	1/1	NA	0,19	19	0,0,0,19	51.17	16750007	Chr3	AT3G45630	AT3G45630.1	RNA recognition motif (RRM)-containing protein	EXON	D642N
AtChr3	16831257	.	C	T	767.85	36.56	PASS	0,0,0,21	21	1/1	NA	0,21	21	0,0,0,21	60.19	16831257	Chr3	AT3G45800	AT3G45800.1	Plant protein 1589 of unknown function	EXON	G205E
AtChr3	17353456	.	C	T	510.43	34.03	LowCov	0,0,0,15	15	1/1	NA	0,15	15	0,0,0,15	42.13	17353456	Chr3	NA	NA
AtChr3	17367081	.	C	T	503.58	35.97	LowCov	0,0,0,14	14	1/1	NA	0,14	14	0,0,0,14	39.13	17367081	Chr3	NA	NA
AtChr3	17393732	.	C	T	157.88	15.79	LowCov	0,0,0,10	10	1/1	NA	0,10	10	0,0,0,10	15.05	17393732	Chr3	NA	NA
AtChr3	17622541	.	C	T	525.78	29.21	LowCov	0,0,0,18	18	1/1	NA	0,18	18	0,0,0,18	45.11	17622541	Chr3	AT3G47770	AT3G47770.1	ATATH5 (ABC2 homolog 5); ATPase, coupled to transmembrane movement of substances	EXON	P856S
AtChr3	17739906	.	C	T	642.05	33.79	LowCov	0,0,0,19	19	1/1	NA	0,19	19	0,0,0,19	51.16	17739906	Chr3	NA	NA
AtChr3	17764927	.	C	T	684.28	31.1	PASS	0,0,1,21	22	1/1	NA	0,21	22	0,0,1,21	60.15	17764927	Chr3	AT3G48110	AT3G48110.1	EDD1 (EMBRYO-DEFECTIVE-DEVELOPMENT 1)	EXON	A312V
AtChr3	17879934	.	C	T	495.95	31	LowCov	0,0,0,16	16	1/1	NA	0,16	16	0,0,0,16	45.08	17879934	Chr3	AT3G48280	AT3G48280.1	CYTOCHROME P450, FAMILY 71, SUBFAMILY A, POLYPEPTIDE 25", CYP71A25	EXON	A114V
AtChr3	17988024	.	C	T	650.1	36.12	LowCov	0,0,0,18	18	1/1	NA	0,18	18	0,0,0,18	54.16	17988024	Chr3	AT3G48530	NA
AtChr3	18216967	.	C	T	463	35.62	LowCov	0,0,0,13	13	1/1	NA	0,13	13	0,0,0,13	39.12	18216967	Chr3	AT3G49142	AT3G49142.1	Tetratricopeptide repeat (TPR)-like superfamily protein	EXON	no ex
AtChr3	18449417	.	C	T	750.35	32.62	PASS	0,0,0,23	23	1/1	NA	0,23	23	0,0,0,23	60.18	18449417	Chr3	AT3G49740	AT3G49740.1	Pentatricopeptide (PPR) repeat-containing protein	EXON	L544F
AtChr3	18520781	.	T	C	37.45	18.73	LowCov	0,2,0,0	2	1/1	NA	0,2	2	0,2,0,0	6.02	18520781	Chr3	NA	NA
AtChr3	18549233	.	C	T	443.99	37	LowCov	0,0,0,12	12	1/1	NA	0,12	12	0,0,0,12	36.12	18549233	Chr3	NA	NA
AtChr3	18673324	.	C	T	410.08	34.17	LowCov	0,0,0,12	12	1/1	NA	0,12	12	0,0,0,12	36.11	18673324	Chr3	AT3G50350	AT3G50350.1|AT3G50350.2	Protein of unknown function (DUF1685)	EXON	no ex
AtChr3	18689491	.	C	T	245.1	30.64	LowCov	0,0,0,8	8	1/1	NA	0,8	8	0,0,0,8	21.07	18689491	Chr3	AT3G50380	AT3G50380.1	Protein of unknown function (DUF1162)	EXON	R2512Q
AtChr3	19005382	.	C	T	755.88	32.86	PASS	0,0,0,23	23	1/1	NA	0,23	23	0,0,0,23	63.17	19005382	Chr3	AT3G51150	AT3G51150.1|AT3G51150.2	Kinesin motor family protein	EXON	no ex
AtChr3	19082703	.	G	T	397.37	26.49	LowCov	0,0,2,13	15	1/1	NA	2,13	15	0,0,2,13	36.1	19082703	Chr3	NA	NA
AtChr3	19831186	.	C	T	450.01	32.14	LowCov	0,0,1,13	14	1/1	NA	0,13	14	0,0,1,13	36.12	19831186	Chr3	AT3G53480	AT3G53480.1	ABCG37, ATP-BINDING CASSETTE G37, ATPDR9, PDR9, PIS1, PLEIOTROPIC DRUG RESISTANCE 9, POLAR AUXIN TRANSPORT INHIBITOR SENSITIVE 1	EXON	L1330F
AtChr3	19854991	.	C	T	625.22	32.91	LowCov	0,0,0,19	19	1/1	NA	0,19	19	0,0,0,19	48.16	19854991	Chr3	NA	NA
AtChr3	19934736	.	C	T	508.39	29.91	LowCov	0,0,0,17	17	1/1	NA	0,17	17	0,0,0,17	42.13	19934736	Chr3	AT3G53810	AT3G53810.1	L-TYPE LECTIN RECEPTOR KINASE IV.2, LECRK-IV.2	EXON	E151K
AtChr3	20210041	.	C	T	544.23	32.01	LowCov	0,0,0,17	17	1/1	NA	0,17	17	0,0,0,17	42.14	20210041	Chr3	NA	NA
AtChr3	20312830	.	C	T	393.87	32.82	LowCov	0,0,0,12	12	1/1	NA	0,12	12	0,0,0,12	33.1	20312830	Chr3	AT3G54830	AT3G54830.1	Transmembrane amino acid transporter family protein	EXON	G392E
AtChr3	20533697	.	A	T	555.77	27.79	LowCov	2,0,0,18	20	1/1	NA	2,18	20	2,0,0,18	6.4	20533697	Chr3	NA	NA
AtChr3	20712182	.	C	T	819.61	31.52	PASS	0,0,0,26	26	1/1	NA	0,26	26	0,0,0,26	66.2	20712182	Chr3	AT3G55810	AT3G55810.1	Pyruvate kinase family protein	EXON	no ex
AtChr3	20807048	.	C	T	771.16	30.85	PASS	0,1,0,24	25	1/1	NA	1,24	25	0,1,0,24	60.19	20807048	Chr3	AT3G56070	AT3G56070.1|AT3G56070.2	ROC2 (rotamase CyP 2); peptidyl-prolyl cis-trans isomerase	EXON	G157E
AtChr3	21058434	.	C	T	539.09	38.51	LowCov	0,0,0,14	14	1/1	NA	0,14	14	0,0,0,14	42.14	21058434	Chr3	NA	NA
AtChr3	21065403	.	C	T	369.17	33.56	LowCov	0,0,0,11	11	1/1	NA	0,11	11	0,0,0,11	30.1	21065403	Chr3	NA	NA
AtChr3	21244898	.	C	T	454.02	28.38	LowCov	0,1,0,15	16	1/1	NA	1,15	16	0,1,0,15	4.49	21244898	Chr3	AT3G57410	NA
AtChr3	21331366	.	C	T	670.34	33.52	LowCov	0,0,0,20	20	1/1	NA	0,20	20	0,0,0,20	54.16	21331366	Chr3	AT3G57590	AT3G57590.1	F-box and associated interaction domains-containing protein	EXON	E11K
AtChr3	21458642	.	C	T	364.73	33.16	LowCov	0,0,0,11	11	1/1	NA	0,11	11	0,0,0,11	30.1	21458642	Chr3	NA	NA
AtChr3	22021724	.	C	T	661.95	34.84	LowCov	0,0,0,19	19	1/1	NA	0,19	19	0,0,0,19	51.17	22021724	Chr3	NA	NA
AtChr3	22218414	.	C	T	288.56	36.07	LowCov	0,0,0,8	8	1/1	NA	0,8	8	0,0,0,8	24.08	22218414	Chr3	AT3G60140	NA
AtChr3	22440934	.	C	T	684.04	36	LowCov	0,0,0,19	19	1/1	NA	0,19	19	0,0,0,19	54.18	22440934	Chr3	AT3G60710	AT3G60710.1	F-box family protein	EXON	P169S
AtChr3	22605458	.	C	T	495.43	35.39	LowCov	0,0,0,14	14	1/1	NA	0,14	14	0,0,0,14	42.13	22605458	Chr3	AT3G61070	AT3G61070.1|AT3G61070.2|AT3G61070.3	PEROXIN 11E, PEX11E	EXON	R124H
AtChr3	22623656	.	C	T	402.23	36.57	LowCov	0,0,0,11	11	1/1	NA	0,11	11	0,0,0,11	33.11	22623656	Chr3	AT3G61130	NA
AtChr3	22852115	.	C	T	394.29	32.86	LowCov	0,0,0,12	12	1/1	NA	0,12	12	0,0,0,12	33.1	22852115	Chr3	AT3G61740	AT3G61740.1	ATX3, SDG14, SET DOMAIN PROTEIN 14	EXON	G835R
AtChr3	22876751	.	C	T	599.19	35.25	LowCov	0,0,0,17	17	1/1	NA	0,17	17	0,0,0,17	48.15	22876751	Chr3	AT3G61800	AT3G61800.1	Protein of unknown function (DUF2043)	EXON	no ex
AtChr3	22906807	.	C	T	550.75	32.4	LowCov	0,0,0,17	17	1/1	NA	0,17	17	0,0,0,17	45.14	22906807	Chr3	AT3G61880	NA
AtChr3	22936851	.	T	G	294.14	36.77	LowCov	0,0,8,0	8	1/1	NA	0,8	8	0,0,8,0	24.08	22936851	Chr3	NA	NA
AtChr3	22961434	.	C	T	372.25	33.84	LowCov	0,0,0,11	11	1/1	NA	0,11	11	0,0,0,11	30.1	22961434	Chr3	NA	NA
AtChr3	23268861	.	C	T	605.98	27.54	PASS	0,0,0,21	22	1/1	NA	0,21	22	0,0,0,21	51.14	23268861	Chr3	AT3G62960	AT3G62960.1	Thioredoxin superfamily protein	EXON	Q28STOPP
AtChr3	23285292	.	C	T	656.34	32.82	LowCov	0,1,0,19	20	1/1	NA	1,19	20	0,1,0,19	54.15	23285292	Chr3	AT3G63000	AT3G63000.1	NPL4-LIKE PROTEIN 1, NPL41	EXON	R393C
AtChr3	23315433	.	C	T	893.91	31.93	PASS	0,0,0,28	28	1/1	NA	0,28	28	0,0,0,28	69.22	23315433	Chr3	NA	NA

## Sheet: chr4
CHROMOSOME	POSITION	DBSNP.ID	REFERENCE.BASE	OBSERVED.BASE	QUALITY.SCORE	QD	FILTER	A.C.G.T	COVERAGE	P1953.GENOTYPE	P1953.ALLELE.BALANCE	P1953.ALLELE.DEPTH	P1953.COVERAGE	P1953.BC	P1953.GQ	SNP_POS	CHROMOSOM	gene	exon	annotation	EXON/INTRON	aa exchange
AtChr4	27048	.	G	A	752.34	35.83	PASS	21,0,0,0	21	1/1	NA	0,21	21	21,0,0,0	60.17	27048	Chr4	AT4G00060	NA
AtChr4	426973	.	G	A	656.98	32.85	LowCov	20,0,0,0	20	1/1	NA	0,20	20	20,0,0,0	54.17	426973	Chr4	AT4G00990	AT4G00990.1	Transcription factor jumonji (jmjC) domain-containing protein	5' UTR
AtChr4	626796	.	G	A	610.18	35.89	LowCov	17,0,0,0	17	1/1	NA	0,17	17	17,0,0,0	51.15	626796	Chr4	AT4G01480	NA
AtChr4	833950	.	G	A	590.75	32.82	LowCov	18,0,0,0	18	1/1	NA	0,18	18	18,0,0,0	48.15	833950	Chr4	AT4G01925	AT4G01925.1	Cysteine/Histidine-rich C1 domain family protein	EXON	P118L
AtChr4	873192	.	G	A	357.34	27.49	LowCov	13,0,0,0	13	1/1	NA	0,13	13	13,0,0,0	33.08	873192	Chr4	AT4G01995	AT4G01995.1	unkown protein	EXON	E40K
AtChr4	1003409	.	G	A	876.22	35.05	PASS	25,0,0,0	25	1/1	NA	0,25	25	25,0,0,0	66.22	1003409	Chr4	AT4G02290	NA
AtChr4	1202778	.	G	A	528.29	33.02	LowCov	16,0,0,0	16	1/1	NA	0,16	16	16,0,0,0	45.13	1202778	Chr4	AT4G02715	AT4G02715.1	unkown protein	EXON	L4F
AtChr4	1513181	.	C	T	607.94	38	LowCov	0,0,0,16	16	1/1	NA	0,16	16	0,0,0,16	48.16	1513181	Chr4	AT4G03420	AT4G03420.1	Protein of unknown function (DUF789)	EXON	H203Y
AtChr4	1911463	.	G	A	494.3	38.02	LowCov	13,0,0,0	13	1/1	NA	0,13	13	13,0,0,0	39.13	1911463	Chr4	NA	NA
AtChr4	1917728	.	G	A	123.15	17.59	LowCov	7,0,0,0	7	1/1	NA	0,7	7	7,0,0,0	14.99	1917728	Chr4	NA	AT4G03990.1
AtChr4	1995518	.	G	A	707.77	30.77	PASS	23,0,0,0	23	1/1	NA	0,23	23	23,0,0,0	57.17	1995518	Chr4	NA	NA
AtChr4	2044378	.	G	A	360.96	32.81	LowCov	11,0,0,0	11	1/1	NA	0,11	11	11,0,0,0	30.1	2044378	Chr4	NA	AT4G04245.1
AtChr4	2754168	.	G	A	418.95	34.91	LowCov	12,0,0,0	12	1/1	NA	0,12	12	12,0,0,0	33.11	2754168	Chr4	AT4G05430	NA
AtChr4	2923175	.	T	A	35.63	17.82	LowCov	2,0,0,0	2	1/1	NA	0,2	2	2,0,0,0	6.02	2923175	Chr4	NA	NA
AtChr4	3041738	.	G	A	35.63	17.82	LowCov	2,0,0,0	2	1/1	NA	0,2	2	2,0,0,0	6.02	3041738	Chr4	NA	NA
AtChr4	3041740	.	T	C	35.63	17.82	LowCov	0,2,0,0	2	1/1	NA	0,2	2	0,2,0,0	6.02	3041740	Chr4	NA	NA
AtChr4	3041755	.	C	T	35.63	11.88	LowCov	0,1,0,2	3	1/1	NA	1,2	3	0,1,0,2	6.02	3041755	Chr4	NA	NA
AtChr4	3222936	.	G	C	35.63	11.88	LowCov	0,3,0,0	3	1/1	NA	0,3	3	0,3,0,0	6.02	3222936	Chr4	NA	NA
AtChr4	3276245	.	G	A	433.14	28.88	LowCov	15,0,0,0	15	1/1	NA	0,15	15	15,0,0,0	36.11	3276245	Chr4	NA	NA
AtChr4	3548678	.	G	A	498.14	31.13	LowCov	16,0,0,0	16	1/1	NA	0,16	16	16,0,0,0	42.12	3548678	Chr4	NA	AT4G06576.1
AtChr4	3967772	.	C	T	35.63	3.56	LowCov	0,8,0,2	10	1/1	NA	8,2	10	0,8,0,2	6.02	3967772	Chr4	NA	NA
AtChr4	3975249	.	A	C	101.24	10.12	LowCov	1,9,0,0	10	1/1	NA	1,9	10	1,9,0,0	12.03	3975249	Chr4	NA	NA
AtChr4	3975251	.	A	C	101.24	11.25	LowCov	1,7,0,1	9	1/1	NA	1,7	9	1,7,0,1	12.03	3975251	Chr4	NA	NA
AtChr4	3975352	.	C	T	31.82	7.96	LowCov	0,0,0,4	4	1/1	NA	0,4	4	0,0,0,4	6.01	3975352	Chr4	NA	NA
AtChr4	3977054	.	A	C	65.94	5.99	LowCov	3,8,0,0	11	1/1	NA	3,8	11	3,8,0,0	11.95	3977054	Chr4	NA	NA
AtChr4	4001722	.	T	C	89.48	12.78	LowCov	0,6,0,1	7	1/1	NA	1,6	7	0,6,0,1	12.01	4001722	Chr4	NA	NA
AtChr4	4043802	.	T	C	185.09	26.44	LowCov	1,6,0,0	7	1/1	NA	0,6	7	1,6,0,0	18.05	4043802	Chr4	NA	NA
AtChr4	4114001	.	G	C	608.39	35.79	LowCov	0,17,0,0	17	1/1	NA	0,17	17	0,17,0,0	51.14	4114001	Chr4	NA	AT4G07315.1
AtChr4	4609475	.	G	A	591.16	34.77	LowCov	17,0,0,0	17	1/1	NA	0,17	17	17,0,0,0	48.15	4609475	Chr4	NA	NA
AtChr4	4694819	.	T	A	45.87	22.94	LowCov	2,0,0,0	2	1/1	NA	0,2	2	2,0,0,0	6.02	4694819	Chr4	NA	NA
AtChr4	4694820	.	G	T	46.56	23.28	LowCov	0,0,0,2	2	1/1	NA	0,2	2	0,0,0,2	6.02	4694820	Chr4	NA	NA
AtChr4	4723106	.	G	A	424.34	32.64	LowCov	13,0,0,0	13	1/1	NA	0,13	13	13,0,0,0	36.11	4723106	Chr4	NA	NA
AtChr4	4768869	.	G	A	361.31	30.11	LowCov	12,0,0,0	12	1/1	NA	0,12	12	12,0,0,0	30.1	4768869	Chr4	NA	AT4G07939.1
AtChr4	4778218	.	A	G	84.69	6.05	LowCov	0,0,14,0	14	1/1	NA	0,14	14	0,0,14,0	12	4778218	Chr4	NA	NA
AtChr4	5225703	.	G	A	342.38	31.13	LowCov	11,0,0,0	11	1/1	NA	0,11	11	11,0,0,0	30.09	5225703	Chr4	NA	NA
AtChr4	5357269	.	G	A	420.65	32.36	LowCov	12,0,1,0	13	1/1	NA	1,12	13	12,0,1,0	17.44	5357269	Chr4	NA	NA
AtChr4	5793110	.	G	A	276.91	30.77	LowCov	9,0,0,0	9	1/1	NA	0,9	9	9,0,0,0	24.08	5793110	Chr4	NA	NA
AtChr4	8980255	.	T	A	274.49	30.5	LowCov	9,0,0,0	9	1/1	NA	0,9	9	9,0,0,0	27.08	8980255	Chr4	AT4G15780	NA
AtChr4	9512800	.	C	T	101.24	25.31	LowCov	0,0,0,4	4	1/1	NA	0,4	4	0,0,0,4	12.03	9512800	Chr4	AT4G16900	NA
AtChr4	9548078	.	G	A	741.73	37.09	LowCov	20,0,0,0	20	1/1	NA	0,20	20	20,0,0,0	60.19	9548078	Chr4	AT4G16960	AT4G16960.1	Disease resistance protein (TIR-NBS-LRR class) family	EXON	T762I
AtChr4	9720648	.	C	T	483.69	25.46	LowCov	0,0,0,19	19	1/1	NA	0,19	19	0,0,0,19	42.13	9720648	Chr4	AT4G17410	NA
AtChr4	9724436	.	G	A	672.51	35.4	LowCov	19,0,0,0	19	1/1	NA	0,19	19	19,0,0,0	54.17	9724436	Chr4	AT4G17420	AT4G17420.1|AT4G17420.2|AT4G17420.3	Tryptophan RNA-binding attenuator protein-like	EXON	A3V
AtChr4	9829807	.	G	A	733.46	38.6	LowCov	19,0,0,0	19	1/1	NA	0,19	19	19,0,0,0	57.19	9829807	Chr4	NA	NA
AtChr4	9888944	.	C	T	599.75	33.32	LowCov	0,0,0,18	18	1/1	NA	0,18	18	0,0,0,18	51.14	9888944	Chr4	NA	NA
AtChr4	9888945	.	C	T	603.13	33.51	LowCov	0,0,0,18	18	1/1	NA	0,18	18	0,0,0,18	51.16	9888945	Chr4	NA	NA
AtChr4	9986381	.	G	A	312.71	26.06	LowCov	12,0,0,0	12	1/1	NA	0,12	12	12,0,0,0	27.08	9986381	Chr4	NA	NA
AtChr4	10137619	.	G	A	733.93	36.7	LowCov	20,0,0,0	20	1/1	NA	0,20	20	20,0,0,0	57.19	10137619	Chr4	NA	NA
AtChr4	10429887	.	G	A	545.94	28.73	LowCov	19,0,0,0	19	1/1	NA	0,19	19	19,0,0,0	45.14	10429887	Chr4	NA	NA
AtChr4	10527630	.	G	A	465.17	29.07	LowCov	15,0,1,0	16	1/1	NA	1,15	16	15,0,1,0	39.12	10527630	Chr4	NA	NA
AtChr4	10680155	.	G	A	774.41	38.72	LowCov	20,0,0,0	20	1/1	NA	0,20	20	20,0,0,0	60.2	10680155	Chr4	AT4G19610	AT4G19610.1	RNA binding	EXON	E574K
AtChr4	11015320	.	G	A	305.18	25.43	LowCov	11,0,1,0	12	1/1	NA	1,11	12	11,0,1,0	8.41	11015320	Chr4	AT4G20410	AT4G20410.1	GAMMA-SNAP, GAMMA-SOLUBLE NSF ATTACHMENT PROTEIN, GSNAP	EXON	R119C
AtChr4	11159985	.	A	T	807.86	33.66	PASS	0,0,0,24	24	1/1	NA	0,24	24	0,0,0,24	63.2	11159985	Chr4	NA	NA
AtChr4	11232824	.	C	T	366.1	36.61	LowCov	0,0,0,10	10	1/1	NA	0,10	10	0,0,0,10	30.1	11232824	Chr4	NA	NA
AtChr4	11352019	.	C	T	607.92	33.77	LowCov	0,0,0,18	18	1/1	NA	0,18	18	0,0,0,18	48.15	11352019	Chr4	NA	NA
AtChr4	11364853	.	C	T	561.39	37.43	LowCov	0,0,0,15	15	1/1	NA	0,15	15	0,0,0,15	45.14	11364853	Chr4	NA	AT4G21360.1
AtChr4	11645986	.	C	T	683.14	37.95	LowCov	0,0,0,18	18	1/1	NA	0,18	18	0,0,0,18	54.18	11645986	Chr4	NA	NA
AtChr4	11838038	.	T	A	146.14	18.27	LowCov	8,0,0,0	8	1/1	NA	0,8	8	8,0,0,0	15.04	11838038	Chr4	NA	NA
AtChr4	12063437	.	C	T	362.85	36.29	LowCov	0,0,0,10	10	1/1	NA	0,10	10	0,0,0,10	30.1	12063437	Chr4	NA	NA
AtChr4	12501977	.	C	T	773.47	33.63	PASS	0,0,0,23	23	1/1	NA	0,23	23	0,0,0,23	60.2	12501977	Chr4	NA	NA
AtChr4	12544957	.	C	T	581.94	36.37	LowCov	0,0,0,16	16	1/1	NA	0,16	16	0,0,0,16	48.15	12544957	Chr4	AT4G24170	AT4G24170.1	ATP binding microtubule motor family protein	EXON	no ex
AtChr4	13166186	.	C	T	745.55	35.5	PASS	0,0,0,21	21	1/1	NA	0,21	21	0,0,0,21	60.19	13166186	Chr4	AT4G25920	AT4G25920.1	Protein of unknown function (DUF295)	EXON	no ex
AtChr4	13410313	.	C	T	516.37	34.42	LowCov	0,0,0,15	15	1/1	NA	0,15	15	0,0,0,15	42.12	13410313	Chr4	AT4G26570	NA
AtChr4	13486594	.	C	T	606.09	35.65	LowCov	0,0,0,17	17	1/1	NA	0,17	17	0,0,0,17	48.15	13486594	Chr4	AT4G26780	AT4G26780.1	AR192, MGE2, MITOCHONDRIAL GRPE 2	5' UTR
AtChr4	13758643	.	C	T	648.01	32.4	LowCov	0,1,0,19	20	1/1	NA	1,19	20	0,1,0,19	19.39	13758643	Chr4	AT4G27550	NA
AtChr4	14393155	.	C	T	228.33	28.54	LowCov	0,0,0,8	8	1/1	NA	0,8	8	0,0,0,8	21.06	14393155	Chr4	AT4G29190	AT4G29190.1	ARABIDOPSIS THALIANA OXIDATION-RELATED ZINC FINGER 2, ATC3H49, ATOZF2, ATTZF3, OXIDATION-RELATED ZINC FINGER 2, OZF2, TANDEM ZINC FINGER 3, TZF3	EXON	R50H
AtChr4	14437715	.	C	T	472.75	33.77	LowCov	0,0,0,14	14	1/1	NA	0,14	14	0,0,0,14	39.12	14437715	Chr4	AT4G29310	AT4G29310.1	Protein of unknown function (DUF1005)	3' UTR
AtChr4	14648938	.	C	T	692.32	30.1	PASS	0,1,0,21	23	1/1	NA	1,21	23	0,1,0,21	20.19	14648938	Chr4	AT4G29940	NA
AtChr4	14698123	.	C	T	429.06	30.65	LowCov	0,0,0,14	14	1/1	NA	0,14	14	0,0,0,14	36.11	14698123	Chr4	AT4G30070	AT4G30070.1	LCR59, LOW-MOLECULAR-WEIGHT CYSTEINE-RICH 59	EXON	no ex
AtChr4	14935929	.	C	T	647.53	34.08	LowCov	0,0,0,19	19	1/1	NA	0,19	19	0,0,0,19	51.17	14935929	Chr4	AT4G30590	AT4G30590.1	ATENODL12, EARLY NODULIN-LIKE PROTEIN 12, ENODL12	EXON	G135D
AtChr4	15014249	.	C	T	641.04	32.05	LowCov	0,0,1,19	20	1/1	NA	0,19	20	0,0,1,19	54.16	15014249	Chr4	NA	NA
AtChr4	15518373	.	C	T	486	37.38	LowCov	0,0,0,13	13	1/1	NA	0,13	13	0,0,0,13	39.12	15518373	Chr4	AT4G32120	NA
AtChr4	15596428	.	C	T	710.9	35.55	LowCov	0,0,1,19	20	1/1	NA	0,19	20	0,0,1,19	57.18	15596428	Chr4	NA	NA
AtChr4	16287337	.	C	T	536.15	26.81	LowCov	0,2,0,17	20	1/1	NA	2,17	20	0,2,0,17	45.14	16287337	Chr4	NA	NA
AtChr4	16658388	.	C	T	971.5	31.34	PASS	0,0,0,31	31	1/1	NA	0,31	31	0,0,0,31	81.23	16658388	Chr4	AT4G34980	AT4G34980.1	SLP2, SUBTILISIN-LIKE SERINE PROTEASE 2	EXON	G279E
AtChr4	16771979	.	C	T	708.08	35.4	LowCov	0,1,0,19	20	1/1	NA	1,19	20	0,1,0,19	29.6	16771979	Chr4	AT4G35250	AT4G35250.1	HCF244, HIGH CHLOROPHYLL FLUORESCENCE PHENOTYPE 244	EXON	no ex
AtChr4	16944811	.	C	T	992.76	35.46	PASS	0,0,0,28	28	1/1	NA	0,28	28	0,0,0,28	78.24	16944811	Chr4	NA	NA
AtChr4	16956730	.	C	T	722.53	38.03	LowCov	0,0,0,19	19	1/1	NA	0,19	19	0,0,0,19	57.18	16956730	Chr4	AT4G35790	AT4G35790.1|AT4G35790.2|AT4G35790.3	ARABIDOPSIS THALIANA PHOSPHOLIPASE D DELTA, ATPLDDELTA, PHOSPHOLIPASE D DELTA, PLDDELTA	EXON	R689Q
AtChr4	17044611	.	C	T	740.64	33.67	PASS	0,0,0,22	22	1/1	NA	0,22	22	0,0,0,22	60.19	17044611	Chr4	NA	NA
AtChr4	17247542	.	C	T	626.16	34.79	LowCov	0,0,0,18	18	1/1	NA	0,18	18	0,0,0,18	51.16	17247542	Chr4	AT4G36550	NA
AtChr4	17715221	.	C	T	581.72	34.22	LowCov	0,0,0,17	17	1/1	NA	0,17	17	0,0,0,17	45.15	17715221	Chr4	NA	AT4G37705.1
AtChr4	17882597	.	C	T	819.72	35.64	PASS	0,0,0,23	23	1/1	NA	0,23	23	0,0,0,23	63.21	17882597	Chr4	NA	NA
AtChr4	18059141	.	C	T	719.12	37.85	LowCov	0,0,0,19	19	1/1	NA	0,19	19	0,0,0,19	57.18	18059141	Chr4	AT4G38630	AT4G38630.1	ATMCB1, MBP1, MCB1, MULTIUBIQUITIN CHAIN BINDING PROTEIN 1, MULTIUBIQUITIN-CHAIN-BINDING PROTEIN 1, REGULATORY PARTICLE NON-ATPASE 10, RPN10	EXON	no ex
AtChr4	18059210	.	C	T	677.35	33.87	LowCov	0,0,0,20	20	1/1	NA	0,20	20	0,0,0,20	57.15	18059210	Chr4	AT4G38630	NA
AtChr4	18243362	.	C	T	453.21	32.37	LowCov	0,0,0,14	14	1/1	NA	0,14	14	0,0,0,14	36.12	18243362	Chr4	AT4G39170	NA
AtChr4	18384596	.	C	T	831.03	31.96	PASS	0,0,0,26	26	1/1	NA	0,26	26	0,0,0,26	69.19	18384596	Chr4	AT4G39570	AT4G39570.1	Galactose oxidase/kelch repeat superfamily protein	EXON	W282-

## Sheet: chr5
CHROMOSOME	POSITION	DBSNP.ID	REFERENCE.BASE	OBSERVED.BASE	QUALITY.SCORE	QD	FILTER	A.C.G.T	COVERAGE	P1953.GENOTYPE	P1953.ALLELE.BALANCE	P1953.ALLELE.DEPTH	P1953.COVERAGE	P1953.BC	P1953.GQ	SNP_POS	CHROMOSOM	gene	exon	annotation	EXON/INTRON	aa exchange
AtChr5	4457094	.	G	A	680.51	32.41	PASS	21,0,0,0	21	1/1	NA	0,21	21	21,0,0,0	51.17	4457094	Chr5	NA	NA
AtChr5	4654312	.	G	A	638.9	33.63	LowCov	19,0,0,0	19	1/1	NA	0,19	19	19,0,0,0	54.13	4654312	Chr5	AT5G14430	AT5G14430.1|AT5G14430.2	S-adenosyl-L-methionine-dependent methyltransferases superfamily protein	EXON	G226E
AtChr5	4720771	.	A	T	594.07	33	LowCov	0,0,0,18	18	1/1	NA	0,18	18	0,0,0,18	48.15	4720771	Chr5	AT5G14640	NA
AtChr5	4749730	.	G	A	700.27	36.86	LowCov	19,0,0,0	19	1/1	NA	0,19	19	19,0,0,0	54.18	4749730	Chr5	AT5G14720	AT5G14720.1	Protein kinase superfamily protein	EXON	S497F
AtChr5	4963936	.	G	A	495.22	33.01	LowCov	15,0,0,0	15	1/1	NA	0,15	15	15,0,0,0	42.12	4963936	Chr5	AT5G15280	AT5G15280.1	Pentatricopeptide repeat (PPR) superfamily protein	EXON	no ex
AtChr5	5049094	.	G	A	520.86	37.2	LowCov	14,0,0,0	14	1/1	NA	0,14	14	14,0,0,0	42.14	5049094	Chr5	AT5G15540	AT5G15540.1|AT5G15540.2	ARABIDOPSIS THALIANA SISTER-CHROMATID COHESION 2, ATSCC2, EMB2773, EMBRYO DEFECTIVE 2773, SCC2, SISTER-CHROMATID COHESION 2	EXON	L1569F
AtChr5	5054758	.	G	A	592.51	37.03	LowCov	16,0,0,0	16	1/1	NA	0,16	16	16,0,0,0	48.15	5054758	Chr5	AT5G15540	NA
AtChr5	5190418	.	G	A	464.61	33.19	LowCov	14,0,0,0	14	1/1	NA	0,14	14	14,0,0,0	39.12	5190418	Chr5	AT5G15900	NA
AtChr5	5374592	.	G	A	564.55	33.21	LowCov	17,0,0,0	17	1/1	NA	0,17	17	17,0,0,0	45.14	5374592	Chr5	AT5G16450	NA
AtChr5	5552897	.	G	A	377.96	34.36	LowCov	11,0,0,0	11	1/1	NA	0,11	11	11,0,0,0	33.08	5552897	Chr5	AT5G16890	AT5G16890.1	Exostosin family protein	EXON	no ex
AtChr5	5683724	.	G	A	563.65	33.16	LowCov	17,0,0,0	17	1/1	NA	0,17	17	17,0,0,0	45.15	5683724	Chr5	AT5G17270	AT5G17270.1	Protein prenylyltransferase superfamily protein	EXON	no ex
AtChr5	6393769	.	G	A	216.22	30.89	LowCov	7,0,0,0	7	1/1	NA	0,7	7	7,0,0,0	18.06	6393769	Chr5	NA	NA
AtChr5	6824712	.	G	A	933.7	34.58	PASS	27,0,0,0	27	1/1	NA	0,27	27	27,0,0,0	72.23	6824712	Chr5	AT5G20220	AT5G20220.1|AT5G20220.2	zinc knuckle (CCHC-type) family protein	EXON	no ex
AtChr5	6829905	.	G	A	432.19	30.87	LowCov	14,0,0,0	14	1/1	NA	0,14	14	14,0,0,0	36.09	6829905	Chr5	AT5G20240	NA
AtChr5	6908354	.	G	A	280.46	35.06	LowCov	8,0,0,0	8	1/1	NA	0,8	8	8,0,0,0	24.08	6908354	Chr5	NA	NA
AtChr5	6999545	.	G	A	621.52	34.53	LowCov	18,0,0,0	18	1/1	NA	0,18	18	18,0,0,0	51.16	6999545	Chr5	AT5G20680	NA
AtChr5	7827904	.	G	A	491.51	35.11	LowCov	14,0,0,0	14	1/1	NA	0,14	14	14,0,0,0	42.13	7827904	Chr5	AT5G23240	AT5G23240.1	ATDJC17, DJC76, DNA J PROTEIN C76	EXON	S182F
AtChr5	7910674	.	G	A	447.93	37.33	LowCov	12,0,0,0	12	1/1	NA	0,12	12	12,0,0,0	36.12	7910674	Chr5	NA	NA
AtChr5	8114816	.	G	A	545.79	32.11	LowCov	17,0,0,0	17	1/1	NA	0,17	17	17,0,0,0	45.14	8114816	Chr5	AT5G24010	AT5G24010.1	Protein kinase superfamily protein	EXON	V303I
AtChr5	8335527	.	G	A	699.53	34.98	LowCov	20,0,0,0	20	1/1	NA	0,20	20	20,0,0,0	54.16	8335527	Chr5	NA	NA
AtChr5	8590378	.	G	A	448.52	37.38	LowCov	12,0,0,0	12	1/1	NA	0,12	12	12,0,0,0	36.12	8590378	Chr5	AT5G24930	NA
AtChr5	8623866	.	G	A	567.63	35.48	LowCov	16,0,0,0	16	1/1	NA	0,16	16	16,0,0,0	45.15	8623866	Chr5	AT5G25040	AT5G25040.1|AT5G25040.2|AT5G25040.3	Major facilitator superfamily protein	EXON	no ex
AtChr5	8680851	.	G	A	302.28	33.59	LowCov	9,0,0,0	9	1/1	NA	0,9	9	9,0,0,0	27.07	8680851	Chr5	AT5G25150	AT5G25150.1	TAF5, TBP-ASSOCIATED FACTOR 5	EXON	no ex
AtChr5	8909740	.	G	A	587.75	29.39	LowCov	19,0,1,0	20	1/1	NA	1,19	20	19,0,1,0	17.85	8909740	Chr5	AT5G25590	AT5G25590.1	INVOLVED IN: N-terminal protein myristoylation	EXON	no ex
AtChr5	8952405	.	G	A	357.76	35.78	LowCov	10,0,0,0	10	1/1	NA	0,10	10	10,0,0,0	30.1	8952405	Chr5	AT5G25752	NA
AtChr5	9087085	.	G	A	447.63	31.97	LowCov	13,0,1,0	14	1/1	NA	1,13	14	13,0,1,0	8.7	9087085	Chr5	AT5G26010	NA
AtChr5	9178745	.	G	A	328.61	29.87	LowCov	11,0,0,0	11	1/1	NA	0,11	11	11,0,0,0	27.09	9178745	Chr5	NA	NA
AtChr5	9189192	.	G	A	500.91	31.31	LowCov	16,0,0,0	16	1/1	NA	0,16	16	16,0,0,0	39.13	9189192	Chr5	NA	NA
AtChr5	10206007	.	G	A	400.33	36.39	LowCov	11,0,0,0	11	1/1	NA	0,11	11	11,0,0,0	33.1	10206007	Chr5	NA	NA
AtChr5	10882198	.	G	A	343.48	28.62	LowCov	11,0,1,0	12	1/1	NA	1,11	12	11,0,1,0	5.43	10882198	Chr5	NA	NA
AtChr5	11141317	.	G	A	352.32	25.17	LowCov	13,0,1,0	14	1/1	NA	1,13	14	13,0,1,0	4.54	11141317	Chr5	NA	AT5G29075.1
AtChr5	11312600	.	G	A	327.11	29.74	LowCov	10,0,1,0	11	1/1	NA	1,10	11	10,0,1,0	27.09	11312600	Chr5	NA	NA
AtChr5	11711460	.	C	A	50.73	12.68	LowCov	4,0,0,0	4	1/1	NA	0,4	4	4,0,0,0	8.99	11711460	Chr5	NA	NA
AtChr5	11767676	.	G	A	270.51	27.05	LowCov	10,0,0,0	10	1/1	NA	0,10	10	10,0,0,0	24.07	11767676	Chr5	NA	AT5G31927.1
AtChr5	11873710	.	C	T	35.63	11.88	LowCov	0,1,0,2	3	1/1	NA	1,2	3	0,1,0,2	6.02	11873710	Chr5	NA	NA
AtChr5	11953362	.	A	T	35.63	17.82	LowCov	0,0,0,2	2	1/1	NA	0,2	2	0,0,0,2	6.02	11953362	Chr5	NA	NA
AtChr5	11953368	.	G	C	35.63	17.82	LowCov	0,2,0,0	2	1/1	NA	0,2	2	0,2,0,0	6.02	11953368	Chr5	NA	NA
AtChr5	11956315	.	A	T	35.63	17.82	LowCov	0,0,0,2	2	1/1	NA	0,2	2	0,0,0,2	6.02	11956315	Chr5	NA	NA
AtChr5	11970403	.	A	G	34.69	17.35	LowCov	0,0,2,0	2	1/1	NA	0,2	2	0,0,2,0	6.02	11970403	Chr5	NA	NA
AtChr5	12055431	.	A	G	35.63	17.82	LowCov	0,0,2,0	2	1/1	NA	0,2	2	0,0,2,0	6.02	12055431	Chr5	NA	NA
AtChr5	12055448	.	T	C	35.63	17.82	LowCov	0,2,0,0	2	1/1	NA	0,2	2	0,2,0,0	6.02	12055448	Chr5	NA	NA
AtChr5	12055450	.	G	C	35.63	17.82	LowCov	0,2,0,0	2	1/1	NA	0,2	2	0,2,0,0	6.02	12055450	Chr5	NA	NA
AtChr5	12062284	.	G	A	39.99	13.33	LowCov	3,0,0,0	3	1/1	NA	0,3	3	3,0,0,0	6.02	12062284	Chr5	NA	NA
AtChr5	13812069	.	A	C	35.63	8.91	LowCov	2,2,0,0	4	1/1	NA	2,2	4	2,2,0,0	6.02	13812069	Chr5	NA	NA
AtChr5	14649678	.	G	A	632.72	31.64	LowCov	19,0,1,0	20	1/1	NA	1,19	20	19,0,1,0	17.18	14649678	Chr5	NA	NA
AtChr5	15307758	.	C	T	164.01	32.8	LowCov	0,0,0,5	5	1/1	NA	0,5	5	0,0,0,5	15.05	15307758	Chr5	NA	NA
AtChr5	15832292	.	C	T	393.93	30.3	LowCov	0,0,0,13	13	1/1	NA	0,13	13	0,0,0,13	36.1	15832292	Chr5	NA	AT5G39533.1
AtChr5	15858611	.	C	T	483.84	34.56	LowCov	0,0,0,14	14	1/1	NA	0,14	14	0,0,0,14	42.13	15858611	Chr5	AT5G39610	AT5G39610.1	ANAC092, ARABIDOPSIS NAC DOMAIN CONTAINING PROTEIN 92, ATNAC2, ATNAC6, NAC DOMAIN CONTAINING PROTEIN 2, NAC DOMAIN CONTAINING PROTEIN 6, NAC2, NAC6, ORE1, ORESARA 1	EXON	D280N
AtChr5	16855481	.	C	T	909.41	33.68	PASS	0,0,0,27	27	1/1	NA	0,27	27	0,0,0,27	72.23	16855481	Chr5	AT5G42190	AT5G42190.1	ARABIDOPSIS SKP-LIKE 2, ASK2, SKP1B	EXON	no ex
AtChr5	17144722	.	A	T	454.37	32.46	LowCov	1,0,0,13	14	1/1	NA	1,13	14	1,0,0,13	3.56	17144722	Chr5	NA	NA
AtChr5	17370060	.	C	T	337.64	24.12	LowCov	0,0,0,14	14	1/1	NA	0,14	14	0,0,0,14	30.06	17370060	Chr5	NA	NA
AtChr5	17803497	.	C	T	632.04	33.27	LowCov	0,0,0,19	19	1/1	NA	0,19	19	0,0,0,19	51.16	17803497	Chr5	AT5G44200	AT5G44200.1|AT5G44200.2	ATCBP20, CAP-BINDING PROTEIN 20, CBP20	EXON	G58E
AtChr5	18153889	.	C	T	773.91	35.18	PASS	0,0,0,22	22	1/1	NA	0,22	22	0,0,0,22	63.17	18153889	Chr5	AT5G44960	AT5G44960.1	F-box/RNI-like/FBD-like domains-containing protein	EXON	S13F
AtChr5	18411237	.	C	T	626.87	32.99	LowCov	0,0,0,19	19	1/1	NA	0,19	19	0,0,0,19	51.16	18411237	Chr5	AT5G45428|AT5G45430	AT5G45428.1|AT5G45430.1|AT5G45430.2	Protein kinase superfamily protein	EXON	P336L
AtChr5	18567700	.	C	T	591.64	36.98	LowCov	0,0,0,16	16	1/1	NA	0,16	16	0,0,0,16	48.15	18567700	Chr5	AT5G45780	AT5G45780.1	Leucine-rich repeat protein kinase family protein	EXON	no ex
AtChr5	19476975	.	C	T	515.75	32.23	LowCov	0,0,0,16	16	1/1	NA	0,16	16	0,0,0,16	42.13	19476975	Chr5	AT5G48060	AT5G48060.1	C2 calcium/lipid-binding plant phosphoribosyltransferase family protein	EXON	no ex
AtChr5	19837776	.	C	T	586.61	34.51	LowCov	0,0,0,17	17	1/1	NA	0,17	17	0,0,0,17	51.13	19837776	Chr5	AT5G48930	AT5G48930.1	HCT, HYDROXYCINNAMOYL-COA SHIKIMATE/QUINATE HYDROXYCINNAMOYL TRANSFERAS	EXON	G106D
AtChr5	19898808	.	C	T	911.57	30.39	PASS	0,1,0,29	30	1/1	NA	1,29	30	0,1,0,29	40.45	19898808	Chr5	AT5G49100	AT5G49100.1	unkown protein	EXON	C28Y
AtChr5	20437063	.	C	T	638.64	35.48	LowCov	0,0,0,18	18	1/1	NA	0,18	18	0,0,0,18	51.16	20437063	Chr5	AT5G50200	AT5G50200.1|AT5G50200.2|AT5G50200.3	ATNRT3.1, NITRATE TRANSPORTER 3.1, NRT3.1, WOUND-RESPONSIVE 3, WR3	EXON	A54V
AtChr5	20511516	.	C	T	249.28	31.16	LowCov	0,0,0,8	8	1/1	NA	0,8	8	0,0,0,8	21.07	20511516	Chr5	NA	NA
AtChr5	20660996	.	C	T	594.21	34.95	LowCov	0,0,0,17	17	1/1	NA	0,17	17	0,0,0,17	48.15	20660996	Chr5	NA	NA
AtChr5	20830559	.	C	T	513.8	32.11	LowCov	0,0,0,16	16	1/1	NA	0,16	16	0,0,0,16	42.14	20830559	Chr5	NA	NA
AtChr5	21046447	.	T	A	82.54	27.51	LowCov	3,0,0,0	3	1/1	NA	0,3	3	3,0,0,0	9.03	21046447	Chr5	NA	NA
AtChr5	21088687	.	C	T	610.18	35.89	LowCov	0,0,0,17	17	1/1	NA	0,17	17	0,0,0,17	48.15	21088687	Chr5	NA	NA
AtChr5	21102630	.	C	T	607.78	31.99	LowCov	0,0,0,19	19	1/1	NA	0,19	19	0,0,0,19	54.13	21102630	Chr5	AT5G51930	AT5G51930.1	Glucose-methanol-choline (GMC) oxidoreductase family protein	EXON	A298V
AtChr5	21188974	.	C	T	552.79	30.71	LowCov	0,0,0,18	18	1/1	NA	0,18	18	0,0,0,18	45.14	21188974	Chr5	NA	NA
AtChr5	21288049	.	C	T	825.99	37.55	PASS	0,0,0,22	22	1/1	NA	0,22	22	0,0,0,22	63.21	21288049	Chr5	AT5G52440	NA
AtChr5	21421368	.	C	T	552.98	30.72	LowCov	0,0,1,17	18	1/1	NA	0,17	18	0,0,1,17	45.14	21421368	Chr5	AT5G52860	AT5G52860.1	ABCG8, ATP-BINDING CASSETTE G8	EXON	I60V
AtChr5	22020813	.	A	T	52.77	7.54	LowCov	2,0,0,5	7	1/1	NA	2,5	7	2,0,0,5	9.01	22020813	Chr5	NA	NA
AtChr5	22815034	.	C	G	644.04	37.88	LowCov	0,0,17,0	17	1/1	NA	0,17	17	0,0,17,0	51.15	22815034	Chr5	AT5G56330	NA
AtChr5	23093293	.	C	T	310.9	34.54	LowCov	0,0,0,9	9	1/1	NA	0,9	9	0,0,0,9	27.06	23093293	Chr5	NA	NA
AtChr5	23337191	.	C	T	612.9	36.05	LowCov	0,0,0,17	17	1/1	NA	0,17	17	0,0,0,17	48.16	23337191	Chr5	NA	NA
AtChr5	23578323	.	C	T	945.89	36.38	PASS	0,0,0,26	26	1/1	NA	0,26	26	0,0,0,26	72.24	23578323	Chr5	AT5G58320	AT5G58320.1|AT5G58320.2|AT5G58320.3	NET4A actin-membrane interaction	EXON	S120F
AtChr5	23625239	.	C	T	845.28	33.81	PASS	0,0,0,25	25	1/1	NA	0,25	25	0,0,0,25	66.21	23625239	Chr5	AT5G58440	NA
AtChr5	24314736	.	C	T	546.93	32.17	LowCov	0,0,0,17	17	1/1	NA	0,17	17	0,0,0,17	42.14	24314736	Chr5	NA	NA
AtChr5	24848744	.	C	T	828.46	37.66	PASS	0,0,0,22	22	1/1	NA	0,22	22	0,0,0,22	66.21	24848744	Chr5	AT5G61865	AT5G61865.1	unkown protein	EXON	A128V
AtChr5	25072844	.	C	T	551.84	34.49	LowCov	0,0,0,16	16	1/1	NA	0,16	16	0,0,0,16	45.14	25072844	Chr5	AT5G62440	AT5G62440.1	DOMINO1	EXON	V129I
AtChr5	25258151	.	C	T	726.25	33.01	PASS	0,0,0,22	22	1/1	NA	0,22	22	0,0,0,22	57.19	25258151	Chr5	AT5G62940	AT5G62940.1	DNA BINDING WITH ONE FINGER 5.6, DOF5.6, HCA2, HIGH CAMBIAL ACTIVITY2	EXON	V51M
AtChr5	25382369	.	C	T	767.69	34.9	PASS	0,0,0,22	22	1/1	NA	0,22	22	0,0,0,22	60.19	25382369	Chr5	NA	NA
AtChr5	25386292	.	C	T	602.19	31.69	LowCov	0,0,0,19	19	1/1	NA	0,19	19	0,0,0,19	48.15	25386292	Chr5	AT5G63370	AT5G63370.1|AT5G63370.2|AT5G63370.3|AT5G63370.4	CDKG1, CYCLIN-DEPENDENT KINASE G1	EXON	no ex
AtChr5	25644214	.	C	T	551.92	32.47	LowCov	0,0,0,17	17	1/1	NA	0,17	17	0,0,0,17	48.11	25644214	Chr5	AT5G64070	AT5G64070.1	PHOSPHATIDYLINOSITOL 4-OH KINASE BETA1, PI-4KBETA1, PI4KBETA1	5' UTR
AtChr5	25734036	.	C	T	430.45	33.11	LowCov	0,0,0,13	13	1/1	NA	0,13	13	0,0,0,13	36.11	25734036	Chr5	NA	NA
AtChr5	26031595	.	C	T	403.11	31.01	LowCov	0,0,0,13	13	1/1	NA	0,13	13	0,0,0,13	33.11	26031595	Chr5	AT5G65160	NA
AtChr5	26113946	.	C	T	540.37	30.02	LowCov	0,0,0,18	18	1/1	NA	0,18	18	0,0,0,18	45.13	26113946	Chr5	AT5G65340	AT5G65340.1	Protein of unknown function, DUF617	EXON	R167Q
AtChr5	26435938	.	C	T	815.32	35.45	PASS	0,0,0,23	23	1/1	NA	0,23	23	0,0,0,23	63.21	26435938	Chr5	AT5G66130	AT5G66130.1	ATRAD17, RAD17, RADIATION SENSITIVE 17 DNA repair	EXON	H359Y
AtChr5	26602261	.	C	T	621.85	32.73	LowCov	0,1,0,18	19	1/1	NA	1,18	19	0,1,0,18	16.38	26602261	Chr5	NA	NA
AtChr5	26613673	.	C	T	238.74	26.53	LowCov	1,0,0,8	9	1/1	NA	0,8	9	1,0,0,8	21.07	26613673	Chr5	NA	NA
AtChr5	26927509	.	C	T	446.01	29.73	LowCov	0,0,0,15	15	1/1	NA	0,15	15	0,0,0,15	39.1	26927509	Chr5	AT5G67470	AT5G67470.1	ARABIDOPSIS FORMIN HOMOLOG 6, ATFH6, FH6, FORMIN HOMOLOG 6	EXON	no ex

## Sheet: all_chr
CHROMOSOME	POSITION	DBSNP.ID	REFERENCE.BASE	OBSERVED.BASE	QUALITY.SCORE	QD	FILTER	A.C.G.T	COVERAGE	P1953.GENOTYPE	P1953.ALLELE.BALANCE	P1953.ALLELE.DEPTH	P1953.COVERAGE	P1953.BC	P1953.GQ	SNP_POS	CHROMOSOM	gene	exon	Annotation	CDS/UTR	aa exchange	comments
AtChr1	37433	.	G	A	669.78	37.21	LowCov	18,0,0,0	18	1/1	NA	0,18	18	18,0,0,0	54.17	37433	Chr1	AT1G01060	AT1G01060.2|AT1G01060.5	LHY (LATE ELONGATED HYPOCOTYL); DNA binding / transcription factor	5' UTR
AtChr1	619857	.	G	A	613.69	34.09	LowCov	18,0,0,0	18	1/1	NA	0,18	18	18,0,0,0	51.14	619857	Chr1	AT1G02810	AT1G02810.1	pectinesterase family protein	CDS	A422T
AtChr1	694834	.	G	A	451.16	32.23	LowCov	14,0,0,0	14	1/1	NA	0,14	14	14,0,0,0	39.11	694834	Chr1	AT1G03010	AT1G03010.1	Phototropic-responsive NPH3 family protein	CDS	no ex
AtChr1	1054037	.	G	A	721.41	34.35	PASS	20,0,1,0	21	1/1	NA	1,20	21	20,0,1,0	26.76	1054037	Chr1	AT1G04080	AT1G04080.1|AT1G04080.2|AT1G04080.3	PRP39	CDS	R325K	binding, regulation of timing of transition from vegetative to reproductive phase; CONTAINS InterPro DOMAIN/s: RNA-processing protein, HAT helix (InterPro:IPR003107
AtChr1	1077878	.	G	A	870.09	32.23	PASS	27,0,0,0	27	1/1	NA	0,27	27	27,0,0,0	72.18	1077878	Chr1	AT1G04140	AT1G04140.1|AT1G04140.2	Transducin family protein / WD-40 repeat family protein	CDS	P410L
AtChr1	1106571	.	G	A	636.61	37.45	LowCov	17,0,0,0	17	1/1	NA	0,17	17	17,0,0,0	51.17	1106571	Chr1	AT1G04190	AT1G04190.1	TPR3	3' UTR
AtChr1	1119789	.	G	A	598.56	35.21	LowCov	17,0,0,0	17	1/1	NA	0,17	17	17,0,0,0	48.16	1119789	Chr1	AT1G04220	AT1G04220.1	3-KETOACYL-COA SYNTHASE 2, KCS2	3' UTR
AtChr1	1173991	.	G	A	399.32	36.3	LowCov	11,0,0,0	11	1/1	NA	0,11	11	11,0,0,0	33.09	1173991	Chr1	NA	NA
AtChr1	2044115	.	G	A	458.64	32.76	LowCov	14,0,0,0	14	1/1	NA	0,14	14	14,0,0,0	42.11	2044115	Chr1	AT1G06670	AT1G06670.1	NIH nuclear DEIH-box helicase	CDS	A577T
AtChr1	2090689	.	G	A	569.19	31.62	LowCov	17,0,1,0	18	1/1	NA	1,17	18	17,0,1,0	48.15	2090689	Chr1	AT1G06800	AT1G06800.1|AT1G06800.2	DAD1-LIKE LIPASE 4, DALL4, PHOSPHOLIPASE A I GAMMA 1, PLA-I{GAMMA}1	CDS	S252F
AtChr1	2249915	.	G	A	702.23	35.11	LowCov	20,0,0,0	20	1/1	NA	0,20	20	20,0,0,0	57.18	2249915	Chr1	AT1G07320	AT1G07320.1|AT1G07320.2|AT1G07320.3|AT1G07320.4	EMB2784, EMBRYO DEFECTIVE 2784, PLASTID RIBOSOMAL PROTEIN L4, PRPL4, RIBOSOMAL PROTEIN L4, RPL4	CDS	no ex
AtChr1	2365427	.	G	A	652.13	32.61	LowCov	19,0,1,0	20	1/1	NA	1,19	20	19,0,1,0	14.96	2365427	Chr1	AT1G07650	NA
AtChr1	3334364	.	G	A	252.84	28.09	LowCov	9,0,0,0	9	1/1	NA	0,9	9	9,0,0,0	24.06	3334364	Chr1	AT1G10170	AT1G10170.1	ATNFXL1, NF-X-LIKE 1, NFXL1	CDS	A1043V
AtChr1	3343618	.	G	A	291.4	29.14	LowCov	10,0,0,0	10	1/1	NA	0,10	10	10,0,0,0	24.08	3343618	Chr1	NA	NA
AtChr1	3795371	.	G	A	462.37	33.03	LowCov	14,0,0,0	14	1/1	NA	0,14	14	14,0,0,0	42.11	3795371	Chr1	AT1G11300	AT1G11300.1	EGM1, ENHANCED SHOOT GROWTH UNDER MANNITOL STRESS 1	CDS	W328-	sugar signaling protein kinase
AtChr1	4006922	.	G	A	336.67	33.67	LowCov	10,0,0,0	10	1/1	NA	0,10	10	10,0,0,0	30.09	4006922	Chr1	NA	NA
AtChr1	4060643	.	G	A	532.48	33.28	LowCov	16,0,0,0	16	1/1	NA	0,16	16	16,0,0,0	42.14	4060643	Chr1	NA	NA
AtChr1	4719393	.	G	A	462.47	35.57	LowCov	13,0,0,0	13	1/1	NA	0,13	13	13,0,0,0	36.12	4719393	Chr1	NA	NA
AtChr1	6260382	.	G	A	588.9	34.64	LowCov	17,0,0,0	17	1/1	NA	0,17	17	17,0,0,0	48.15	6260382	Chr1	AT1G18190	AT1G18190.1	GC2, GOLGIN CANDIDATE 2	CDS	no ex
AtChr1	6641496	.	G	A	687.01	31.23	PASS	21,1,0,0	22	1/1	NA	0,21	22	21,1,0,0	54.18	6641496	Chr1	NA	NA
AtChr1	6743694	.	C	A	515.9	34.39	LowCov	15,0,0,0	15	1/1	NA	0,15	15	15,0,0,0	42.13	6743694	Chr1	NA	NA
AtChr1	6948885	.	G	A	483.99	30.25	LowCov	16,0,0,0	16	1/1	NA	0,16	16	16,0,0,0	42.1	6948885	Chr1	AT1G20040	AT1G20040.1	pre-tRNA	-	-
AtChr1	7044092	.	G	A	831.15	31.97	PASS	26,0,0,0	26	1/1	NA	0,26	26	26,0,0,0	69.21	7044092	Chr1	AT1G20350	AT1G20350.1	ATTIM17-1 (Arabidopsis thaliana translocase inner membrane subunit 17-1); P-P-bond-hydrolysis-driven protein transmembrane transporter	CDS	G119E
AtChr1	7056152	.	C	A	31.82	15.91	LowCov	2,0,0,0	2	1/1	NA	0,2	2	2,0,0,0	6.01	7056152	Chr1	NA	NA
AtChr1	7071868	.	G	A	551.32	32.43	LowCov	17,0,0,0	17	1/1	NA	0,17	17	17,0,0,0	48.14	7071868	Chr1	NA	NA
AtChr1	7097358	.	G	A	607.22	33.73	LowCov	17,1,0,0	18	1/1	NA	0,17	18	17,1,0,0	48.16	7097358	Chr1	AT1G20490	AT1G20490.1	AMP-dependent synthetase	3' UTR
AtChr1	7230187	.	G	A	648.4	34.13	LowCov	19,0,0,0	19	1/1	NA	0,19	19	19,0,0,0	51.15	7230187	Chr1	AT1G20800	AT1G20800.2	F-box family protein	CDS	no ex
AtChr1	7394560	.	G	A	609.56	32.08	LowCov	19,0,0,0	19	1/1	NA	0,19	19	19,0,0,0	48.16	7394560	Chr1	NA	NA
AtChr1	7401172	.	G	A	676.62	37.59	LowCov	18,0,0,0	18	1/1	NA	0,18	18	18,0,0,0	54.17	7401172	Chr1	NA	NA
AtChr1	7483549	.	G	A	227.12	32.45	LowCov	7,0,0,0	7	1/1	NA	0,7	7	7,0,0,0	21.06	7483549	Chr1	NA	NA
AtChr1	7583430	.	G	A	702.34	33.44	PASS	21,0,0,0	21	1/1	NA	0,21	21	21,0,0,0	57.17	7583430	Chr1	AT1G21630	AT1G21630.1|AT1G21630.2	Calcium-binding EF-hand family protein	CDS	no ex
AtChr1	7644283	.	G	A	599.27	31.54	LowCov	19,0,0,0	19	1/1	NA	0,19	19	19,0,0,0	48.15	7644283	Chr1	AT1G21740	AT1G21740.1	Protein of unkown function	CDS	W689-	involved in N-terminal protein myristoylation
AtChr1	7835079	.	G	A	510.55	34.04	LowCov	15,0,0,0	15	1/1	NA	0,15	15	15,0,0,0	42.13	7835079	Chr1	NA	NA
AtChr1	8439236	.	G	A	751.93	32.69	PASS	23,0,0,0	23	1/1	NA	0,23	23	23,0,0,0	60.19	8439236	Chr1	AT1G23890	AT1G23890.1|AT1G23890.2	NHL repeat-containing protein	CDS	no ex	(Ncl-1, HT2A and Lin-41 proteins, beta propeller structure, possibly prot-prot interaction)
AtChr1	9010290	.	C	A	166.59	33.32	LowCov	5,0,0,0	5	1/1	NA	0,5	5	5,0,0,0	15.05	9010290	Chr1	NA	AT1G25886.1
AtChr1	9674008	.	G	A	523.48	32.72	LowCov	16,0,0,0	16	1/1	NA	0,16	16	16,0,0,0	42.14	9674008	Chr1	AT1G27770	AT1G27770.1|AT1G27770.2	ACA1, AUTOINHIBITED CA2+-ATPASE 1, PEA1, PLASTID ENVELOPE ATPASE 1	CDS	A486V	Encodes a chloroplast envelope Ca2+-ATPase with an N-terminal autoinhibitor
AtChr1	9703771	.	G	A	643.4	37.85	LowCov	17,0,0,0	17	1/1	NA	0,17	17	17,0,0,0	51.16	9703771	Chr1	AT1G27850	AT1G27850.1	unkown protein	3' UTR
AtChr1	9759694	.	G	A	722.49	32.84	PASS	22,0,0,0	22	1/1	NA	0,22	22	22,0,0,0	57.17	9759694	Chr1	NA	NA
AtChr1	9806459	.	G	A	413.3	37.57	LowCov	11,0,0,0	11	1/1	NA	0,11	11	11,0,0,0	33.11	9806459	Chr1	AT1G28110	AT1G28110.1|AT1G28110.2	SCPL45, SERINE CARBOXYPEPTIDASE-LIKE 45	CDS	S95L
AtChr1	9909059	.	G	A	603.87	35.52	LowCov	17,0,0,0	17	1/1	NA	0,17	17	17,0,0,0	51.15	9909059	Chr1	AT1G28307	AT1G28307.1	unkown protein	CDS	G14S
AtChr1	9934566	.	G	A	549.02	32.3	LowCov	17,0,0,0	17	1/1	NA	0,17	17	17,0,0,0	45.14	9934566	Chr1	AT1G28330	AT1G28330.2|AT1G28330.3|AT1G28330.5	ATDRM1, DORMANCY-ASSOCIATED PROTEIN 1, DORMANCY-ASSOCIATED PROTEIN-LIKE 1, DRM1, DYL1	CDS/EXON-INTRON boundary	no ex
AtChr1	10438806	.	G	A	555.99	34.75	LowCov	16,0,0,0	16	1/1	NA	0,16	16	16,0,0,0	45.14	10438806	Chr1	AT1G29820	AT1G29820.1|AT1G29820.2	Magnesium transporter CorA-like family protein	CDS	no ex
AtChr1	10748211	.	G	A	301.04	30.1	LowCov	10,0,0,0	10	1/1	NA	0,10	10	10,0,0,0	24.08	10748211	Chr1	NA	NA
AtChr1	11368677	.	G	A	384.06	27.43	LowCov	14,0,0,0	14	1/1	NA	0,14	14	14,0,0,0	30.1	11368677	Chr1	AT1G31740	NA
AtChr1	11607942	.	G	A	558.78	34.92	LowCov	16,0,0,0	16	1/1	NA	0,16	16	16,0,0,0	48.15	11607942	Chr1	AT1G32220	AT1G32220.1	NAD(P)-binding Rossmann-fold superfamily protein	5' UTR
AtChr1	11618156	.	G	A	296.15	32.91	LowCov	9,0,0,0	9	1/1	NA	0,9	9	9,0,0,0	24.08	11618156	Chr1	NA	NA
AtChr1	11817683	.	G	A	338.22	30.75	LowCov	11,0,0,0	11	1/1	NA	0,11	11	11,0,0,0	30.09	11817683	Chr1	NA	NA
AtChr1	12031426	.	G	A	781.65	35.53	PASS	22,0,0,0	22	1/1	NA	0,22	22	22,0,0,0	60.2	12031426	Chr1	NA	NA
AtChr1	12545254	.	G	A	943.51	34.94	PASS	27,0,0,0	27	1/1	NA	0,27	27	27,0,0,0	75.24	12545254	Chr1	AT1G34360	AT1G34360.1	Translation initiation factor 3 (IF-3) family protein	CDS	no ex
AtChr1	12595452	.	G	A	517.9	34.53	LowCov	15,0,0,0	15	1/1	NA	0,15	15	15,0,0,0	42.14	12595452	Chr1	AT1G34460	NA
AtChr1	12636908	.	G	A	397.3	36.12	LowCov	11,0,0,0	11	1/1	NA	0,11	11	11,0,0,0	33.1	12636908	Chr1	NA	NA
AtChr1	12808022	.	G	A	96.43	24.11	LowCov	4,0,0,0	4	1/1	NA	0,4	4	4,0,0,0	12.01	12808022	Chr1	NA	NA
AtChr1	13095740	.	G	A	555.39	30.86	LowCov	17,0,1,0	18	1/1	NA	1,17	18	17,0,1,0	8.93	13095740	Chr1	AT1G35530	NA
AtChr1	13129015	.	G	A	185.92	26.56	LowCov	7,0,0,0	7	1/1	NA	0,7	7	7,0,0,0	18.05	13129015	Chr1	NA	NA
AtChr1	13136001	.	G	A	508.56	36.33	LowCov	14,0,0,0	14	1/1	NA	0,14	14	14,0,0,0	42.12	13136001	Chr1	NA	NA
AtChr1	13179896	.	G	A	514.72	32.17	LowCov	16,0,0,0	16	1/1	NA	0,16	16	16,0,0,0	42.13	13179896	Chr1	NA	NA
AtChr1	13335026	.	G	A	748.18	35.63	PASS	21,0,0,0	21	1/1	NA	0,21	21	21,0,0,0	60.17	13335026	Chr1	NA	NA
AtChr1	13660596	.	G	A	191.22	23.9	LowCov	8,0,0,0	8	1/1	NA	0,8	8	8,0,0,0	18.03	13660596	Chr1	NA	NA
AtChr1	14061390	.	G	A	688.71	36.25	LowCov	19,0,0,0	19	1/1	NA	0,19	19	19,0,0,0	54.18	14061390	Chr1	NA	NA
AtChr1	14297652	.	T	A	413.67	37.61	LowCov	11,0,0,0	11	1/1	NA	0,11	11	11,0,0,0	33.11	14297652	Chr1	NA	NA
AtChr1	14302785	.	G	A	483.94	34.57	LowCov	14,0,0,0	14	1/1	NA	0,14	14	14,0,0,0	39.13	14302785	Chr1	NA	AT1G38140.1
AtChr1	14334527	.	G	A	511.04	34.07	LowCov	15,0,0,0	15	1/1	NA	0,15	15	15,0,0,0	42.13	14334527	Chr1	NA	AT1G38185.1
AtChr1	14438379	.	G	A	628.83	33.1	LowCov	19,0,0,0	19	1/1	NA	0,19	19	19,0,0,0	51.15	14438379	Chr1	NA	AT1G38360.1
AtChr1	14441481	.	G	A	567.76	37.85	LowCov	15,0,0,0	15	1/1	NA	0,15	15	15,0,0,0	45.15	14441481	Chr1	NA	AT1G38360.1
AtChr1	14476826	.	G	A	633.9	31.7	LowCov	20,0,0,0	20	1/1	NA	0,20	20	20,0,0,0	51.15	14476826	Chr1	NA	NA
AtChr1	14609802	.	A	T	35.63	7.13	LowCov	1,0,0,4	5	1/1	NA	1,4	5	1,0,0,4	6.02	14609802	Chr1	NA	NA
AtChr1	14658496	.	G	T	30.44	15.22	LowCov	0,0,0,2	2	1/1	NA	0,2	2	0,0,0,2	5.99	14658496	Chr1	NA	NA
AtChr1	14734903	.	G	T	35.63	11.88	LowCov	0,0,1,2	3	1/1	NA	1,2	3	0,0,1,2	6.02	14734903	Chr1	NA	NA
AtChr1	14739931	.	C	T	37.93	3.45	LowCov	0,0,0,11	11	1/1	NA	0,11	11	0,0,0,11	6.02	14739931	Chr1	NA	NA
AtChr1	14744755	.	C	T	273.38	27.34	LowCov	0,0,0,10	10	1/1	NA	0,10	10	0,0,0,10	24.08	14744755	Chr1	NA	NA
AtChr1	15003283	.	G	A	337.07	33.71	LowCov	10,0,0,0	10	1/1	NA	0,10	10	10,0,0,0	30.08	15003283	Chr1	NA	NA
AtChr1	15107180	.	C	A	68.27	22.76	LowCov	3,0,0,0	3	1/1	NA	0,3	3	3,0,0,0	9.02	15107180	Chr1	NA	NA
AtChr1	15170453	.	T	C	35.63	17.82	LowCov	0,2,0,0	2	1/1	NA	0,2	2	0,2,0,0	6.02	15170453	Chr1	NA	NA
AtChr1	15195032	.	A	T	35.63	8.91	LowCov	2,0,0,2	4	1/1	NA	2,2	4	2,0,0,2	6.02	15195032	Chr1	NA	NA
AtChr1	15195033	.	T	C	35.63	8.91	LowCov	0,2,0,2	4	1/1	NA	2,2	4	0,2,0,2	6.02	15195033	Chr1	NA	NA
AtChr1	15195799	.	T	C	35.63	17.82	LowCov	0,2,0,0	2	1/1	NA	0,2	2	0,2,0,0	6.02	15195799	Chr1	NA	NA
AtChr1	15494822	.	G	A	944.34	34.98	PASS	27,0,0,0	27	1/1	NA	0,27	27	27,0,0,0	75.24	15494822	Chr1	NA	AT1G41710.1
AtChr1	15578444	.	G	A	510.43	36.46	LowCov	14,0,0,0	14	1/1	NA	0,14	14	14,0,0,0	42.13	15578444	Chr1	NA	NA
AtChr1	15726235	.	G	A	547.39	34.21	LowCov	16,0,0,0	16	1/1	NA	0,16	16	16,0,0,0	45.13	15726235	Chr1	NA	AT1G42110.1
AtChr1	15737794	.	G	A	369.68	28.44	LowCov	12,1,0,0	13	1/1	NA	0,12	13	12,1,0,0	30.1	15737794	Chr1	NA	AT1G42140.1
AtChr1	15769314	.	G	A	850.91	32.73	PASS	24,1,1,0	26	1/1	NA	1,24	26	24,1,1,0	69.22	15769314	Chr1	NA	AT1G42220.1
AtChr1	15933053	.	G	A	324.28	36.03	LowCov	9,0,0,0	9	1/1	NA	0,9	9	9,0,0,0	27.09	15933053	Chr1	AT1G42470	AT1G42470.1	ATNPC1 - 1, NIEMANN-PICK DISEASE TYPE C1-1	CDS	no ex
AtChr1	16059191	.	G	A	330.23	36.69	LowCov	9,0,0,0	9	1/1	NA	0,9	9	9,0,0,0	27.09	16059191	Chr1	NA	NA
AtChr1	16092519	.	G	A	779.97	33.91	PASS	23,0,0,0	23	1/1	NA	0,23	23	23,0,0,0	60.2	16092519	Chr1	NA	NA
AtChr1	16122462	.	G	A	773.26	33.62	PASS	23,0,0,0	23	1/1	NA	0,23	23	23,0,0,0	63.19	16122462	Chr1	NA	NA
AtChr1	16172307	.	G	A	512.41	34.16	LowCov	15,0,0,0	15	1/1	NA	0,15	15	15,0,0,0	42.13	16172307	Chr1	NA	NA
AtChr1	16511188	.	C	A	62.5	6.25	LowCov	8,0,0,2	10	1/1	NA	0,8	10	8,0,0,2	9.02	16511188	Chr1	NA	NA
AtChr1	16544158	.	G	A	651.17	36.18	LowCov	18,0,0,0	18	1/1	NA	0,18	18	18,0,0,0	51.17	16544158	Chr1	NA	NA
AtChr1	20090211	.	T	A	82.13	27.38	LowCov	3,0,0,0	3	1/1	NA	0,3	3	3,0,0,0	9.03	20090211	Chr1	NA	NA
AtChr2	14225	.	T	C	35.63	17.82	LowCov	0,2,0,0	2	1/1	NA	0,2	2	0,2,0,0	6.02	14225	Chr2	NA	NA
AtChr2	14260	.	A	T	35.63	11.88	LowCov	0,0,1,2	3	1/1	NA	0,2	3	0,0,1,2	6.02	14260	Chr2	NA	NA
AtChr2	14271	.	G	C	35.63	8.91	LowCov	0,3,1,0	4	1/1	NA	1,3	4	0,3,1,0	6.02	14271	Chr2	NA	NA
AtChr2	14283	.	C	T	35.63	8.91	LowCov	0,1,0,3	4	1/1	NA	1,3	4	0,1,0,3	6.02	14283	Chr2	NA	NA
AtChr2	95694	.	C	T	906.81	33.59	PASS	0,1,0,26	27	1/1	NA	1,26	27	0,1,0,26	40.89	95694	Chr2	AT2G01140	NA
AtChr2	739498	.	C	T	557.2	30.96	LowCov	0,1,0,17	18	1/1	NA	1,17	18	0,1,0,17	9.39	739498	Chr2	AT2G02660	AT2G02660.1	F-box associated ubiquitination effector family protein	CDS	S332L
AtChr2	2568811	.	C	T	68.27	17.07	LowCov	0,0,0,4	4	1/1	NA	0,4	4	0,0,0,4	9.02	2568811	Chr2	NA	AT2G06470.1
AtChr2	2834540	.	C	T	389.22	29.94	LowCov	0,1,0,12	13	1/1	NA	1,12	13	0,1,0,12	8.53	2834540	Chr2	NA	AT2G06920.1
AtChr2	3359233	.	A	C	31.82	2.65	LowCov	3,6,3,0	12	1/1	NA	3,6	12	3,6,3,0	6.01	3359233	Chr2	AT2G07798	AT2G07798.1	unkown protein	CDS	N124T
AtChr2	3612038	.	C	T	35.63	8.91	LowCov	0,2,0,2	4	1/1	NA	2,2	4	0,2,0,2	6.02	3612038	Chr2	NA	NA
AtChr2	3612041	.	G	A	68.27	13.65	LowCov	3,0,2,0	5	1/1	NA	2,3	5	3,0,2,0	9.02	3612041	Chr2	NA	NA
AtChr2	3612050	.	T	A	101.24	16.87	LowCov	4,1,0,1	6	1/1	NA	1,4	6	4,1,0,1	12.03	3612050	Chr2	NA	NA
AtChr2	3629778	.	T	C	68.27	13.65	LowCov	1,3,0,1	5	1/1	NA	1,3	5	1,3,0,1	9.02	3629778	Chr2	NA	NA
AtChr2	3947274	.	T	C	30.84	2.8	LowCov	0,6,0,5	11	1/1	NA	5,6	11	0,6,0,5	6.01	3947274	Chr2	NA	AT2G10280.1
AtChr2	4085646	.	C	T	136.63	22.77	LowCov	0,0,0,6	6	1/1	NA	0,6	6	0,0,0,6	15.03	4085646	Chr2	NA	NA
AtChr2	4899961	.	C	T	183.06	26.15	LowCov	0,0,0,7	7	1/1	NA	0,7	7	0,0,0,7	18.03	4899961	Chr2	NA	NA
AtChr2	5137956	.	C	T	548.43	36.56	LowCov	0,0,0,15	15	1/1	NA	0,15	15	0,0,0,15	45.14	5137956	Chr2	NA	AT2G12590.1
AtChr2	9219779	.	G	A	515.47	32.22	LowCov	15,0,1,0	16	1/1	NA	1,15	16	15,0,1,0	5.92	9219779	Chr2	AT2G21530	AT2G21530.1	SMAD/FHA domain-containing protein	CDS	A105T
AtChr2	12048829	.	G	A	534.94	35.66	LowCov	15,0,0,0	15	1/1	NA	0,15	15	15,0,0,0	42.14	12048829	Chr2	NA	NA
AtChr2	12182514	.	G	A	190.18	31.7	LowCov	6,0,0,0	6	1/1	NA	0,6	6	6,0,0,0	18.04	12182514	Chr2	NA	NA
AtChr2	14599200	.	G	A	344.38	21.52	LowCov	14,0,2,0	16	1/1	NA	2,14	16	14,0,2,0	7.46	14599200	Chr2	NA	NA
AtChr2	15309579	.	C	T	475.26	27.96	LowCov	0,0,0,17	17	1/1	NA	0,17	17	0,0,0,17	39.12	15309579	Chr2	AT2G36490	AT2G36490.1	ATROS1, DEMETER-LIKE 1, DML1, REPRESSOR OF SILENCING1, ROS1	CDS	A1152T	A repressor of transcriptional gene silencing. Functions by demethylating the target promoter DNA. Interacts physically with RPA2/ROR1. In the ros1 mutants, an increase in methylation is observed in a number of gene promoters. Among the loci affected by ros1, a few (RD29A and At1g76930) are affected in cytosine methylation in all sequence contexts (CpG, CpNpG or CpNpN), although many others are a…
AtChr2	15322036	.	C	T	632.85	31.64	LowCov	0,0,0,20	20	1/1	NA	0,20	20	0,0,0,20	51.14	15322036	Chr2	AT2G36530	AT2G36530.1	LOS2 (Low expression of osmotically responsive genes 1)	CDS	G248E	Phosphopyruvate hydratase
AtChr2	15757940	.	C	T	876.85	38.12	PASS	0,0,0,23	23	1/1	NA	0,23	23	0,0,0,23	69.22	15757940	Chr2	AT2G37555	NA
AtChr2	15802558	.	C	T	716.76	35.84	LowCov	0,0,0,20	20	1/1	NA	0,20	20	0,0,0,20	57.16	15802558	Chr2	AT2G37678	NA
AtChr2	16009320	.	C	T	379.51	25.3	LowCov	0,0,0,15	15	1/1	NA	0,15	15	0,0,0,15	33.09	16009320	Chr2	AT2G38220	AT2G38220.1	ABERRANT POLLEN DEVELOPMENT 3, APD3	CDS	S163F	RING/U-box superfamily protein
AtChr2	16350213	.	C	T	521.33	37.24	LowCov	0,0,0,14	14	1/1	NA	0,14	14	0,0,0,14	42.14	16350213	Chr2	AT2G39190	AT2G39190.1|AT2G39190.2	ATATH8	CDS	A25V	member of ATH subfamily
AtChr2	16879844	.	C	T	408.48	34.04	LowCov	0,0,0,12	12	1/1	NA	0,12	12	0,0,0,12	33.11	16879844	Chr2	AT2G40430	NA
AtChr2	17289500	.	C	T	673.16	33.66	LowCov	0,0,0,20	20	1/1	NA	0,20	20	0,0,0,20	54.17	17289500	Chr2	NA	NA
AtChr2	17409697	.	C	T	662.37	33.12	LowCov	0,0,0,20	20	1/1	NA	0,20	20	0,0,0,20	54.15	17409697	Chr2	AT2G41730	AT2G41730.1	unkown protein	CDS	no ex
AtChr2	18129888	.	C	T	446.24	34.33	LowCov	0,0,0,13	13	1/1	NA	0,13	13	0,0,0,13	36.11	18129888	Chr2	AT2G43750	NA
AtChr2	18208957	.	C	T	503.42	33.56	LowCov	0,0,0,15	15	1/1	NA	0,15	15	0,0,0,15	42.12	18208957	Chr2	AT2G43980	AT2G43980.1	INOSITOL 1,3,4-TRISPHOSPHATE 5/6-KINASE 4, ATITPK4, INOSITOL 1,3,4-TRISPHOSPHATE 5/6-KINASE 4, ITPK4	CDS	A371T
AtChr2	18220906	.	C	T	1009.16	36.04	PASS	0,0,0,28	28	1/1	NA	0,28	28	0,0,0,28	78.25	18220906	Chr2	AT2G44030	AT2G44030.1	Galactose oxidase/kelch repeat superfamily protei	CDS	S274F	disproven by PCR, pMAQ2 and cce2 exhibit wt sequence
AtChr2	18293144	.	C	T	133.21	33.3	LowCov	0,0,0,4	4	1/1	NA	0,4	4	0,0,0,4	12.04	18293144	Chr2	NA	NA
AtChr2	18526185	.	C	T	239.85	29.98	LowCov	0,0,0,8	8	1/1	NA	0,8	8	0,0,0,8	21.07	18526185	Chr2	AT2G44920	AT2G44920.1	Tetratricopeptide repeat (TPR)-like superfamily protein	CDS	no ex
AtChr2	18941896	.	C	T	713.19	33.96	PASS	0,0,0,21	21	1/1	NA	0,21	21	0,0,0,21	57.17	18941896	Chr2	AT2G46060	AT2G46060.1|AT2G46060.2	Transmembrane protein-related	CDS	V689I	confirmed by PCR for cce2
AtChr2	19567346	.	C	T	696.95	30.3	PASS	0,2,0,21	23	1/1	NA	2,21	23	0,2,0,21	15.43	19567346	Chr2	AT2G47760	AT2G47760.1|AT2G47760.2|AT2G47760.3	ALG3, ARABIDOPSIS THALIANA ASPARAGINE-LINKED GLYCOSYLATION 3, ASPARAGINE-LINKED GLYCOSYLATION 3, ATALG3	CDS	W139-	confirmed by PCR for cce2, cce3
AtChr2	19697822	.	T	A	65.94	13.19	LowCov	4,0,0,1	5	1/1	NA	1,4	5	4,0,0,1	11.95	19697822	Chr2	NA	NA
AtChr2	19697829	.	T	A	65.94	13.19	LowCov	4,0,0,1	5	1/1	NA	1,4	5	4,0,0,1	11.95	19697829	Chr2	NA	NA
AtChr3	8268532	.	C	T	468.9	31.26	LowCov	0,0,0,15	15	1/1	NA	0,15	15	0,0,0,15	42.1	8268532	Chr3	AT3G23170	AT3G23170.1	unkown protein	CDS	D13N
AtChr3	8874763	.	C	T	215.07	30.72	LowCov	0,0,0,7	7	1/1	NA	0,7	7	0,0,0,7	18.06	8874763	Chr3	NA	NA
AtChr3	9014279	.	C	T	709.54	35.48	LowCov	0,0,0,20	20	1/1	NA	0,20	20	0,0,0,20	57.18	9014279	Chr3	NA	AT3G24675.1
AtChr3	9049517	.	C	T	506.19	33.75	LowCov	0,0,0,15	15	1/1	NA	0,15	15	0,0,0,15	42.13	9049517	Chr3	AT3G24780	AT3G24780.1	Uncharacterised conserved protein	CDS	no ex
AtChr3	9359783	.	C	T	397.33	24.83	LowCov	0,0,1,15	16	1/1	NA	0,15	16	0,0,1,15	39.08	9359783	Chr3	AT3G25700	AT3G25700.1	Eukaryotic aspartyl protease family protein	CDS	T284M
AtChr3	10107313	.	C	T	275.07	34.38	LowCov	0,0,0,8	8	1/1	NA	0,8	8	0,0,0,8	24.07	10107313	Chr3	NA	AT3G27327.1
AtChr3	10157990	.	C	T	539.73	38.55	LowCov	0,0,0,14	14	1/1	NA	0,14	14	0,0,0,14	42.14	10157990	Chr3	NA	NA
AtChr3	10961685	.	C	T	620.41	34.47	LowCov	0,0,0,18	18	1/1	NA	0,18	18	0,0,0,18	51.16	10961685	Chr3	NA	NA
AtChr3	11283111	.	C	T	571.97	35.75	LowCov	0,0,0,16	16	1/1	NA	0,16	16	0,0,0,16	48.15	11283111	Chr3	AT3G29380	AT3G29380.1	PBRP2, PLANT-SPECIFIC TFIIB-RELATED PROTEIN 2	CDS	no ex
AtChr3	11470152	.	C	T	375.25	28.87	LowCov	0,0,0,13	13	1/1	NA	0,13	13	0,0,0,13	30.1	11470152	Chr3	NA	NA
AtChr3	12046254	.	C	T	657.66	34.61	LowCov	0,0,0,19	19	1/1	NA	0,19	19	0,0,0,19	54.17	12046254	Chr3	NA	AT3G30416.1
AtChr3	12101209	.	C	T	589.74	34.69	LowCov	0,0,0,17	17	1/1	NA	0,17	17	0,0,0,17	48.15	12101209	Chr3	NA	NA
AtChr3	12183151	.	C	T	723.65	32.89	PASS	0,0,0,22	22	1/1	NA	0,22	22	0,0,0,22	57.18	12183151	Chr3	NA	NA
AtChr3	12288443	.	C	T	788.68	34.29	PASS	0,0,0,23	23	1/1	NA	0,23	23	0,0,0,23	63.2	12288443	Chr3	NA	AT3G30711.1
AtChr3	12392007	.	C	T	255.39	19.65	LowCov	2,0,0,11	13	1/1	NA	0,11	13	2,0,0,11	21.07	12392007	Chr3	NA	NA
AtChr3	12547457	.	C	T	371.66	37.17	LowCov	0,0,0,10	10	1/1	NA	0,10	10	0,0,0,10	30.1	12547457	Chr3	NA	NA
AtChr3	12609474	.	C	T	713.03	35.65	LowCov	0,0,0,20	20	1/1	NA	0,20	20	0,0,0,20	57.18	12609474	Chr3	NA	NA
AtChr3	12617331	.	C	T	370.9	24.73	LowCov	0,1,0,14	15	1/1	NA	1,14	15	0,1,0,14	14.4	12617331	Chr3	NA	AT3G30846.1
AtChr3	12674085	.	C	T	619.12	32.59	LowCov	0,0,0,19	19	1/1	NA	0,19	19	0,0,0,19	51.16	12674085	Chr3	NA	NA
AtChr3	12686633	.	C	T	451.47	32.25	LowCov	0,0,0,14	14	1/1	NA	0,14	14	0,0,0,14	39.12	12686633	Chr3	NA	AT3G31317.1
AtChr3	12707291	.	C	T	921.24	34.12	PASS	0,0,0,27	27	1/1	NA	0,27	27	0,0,0,27	72.23	12707291	Chr3	NA	NA
AtChr3	12729204	.	C	T	403.88	36.72	LowCov	0,0,0,11	11	1/1	NA	0,11	11	0,0,0,11	33.1	12729204	Chr3	NA	AT3G31365.1
AtChr3	12807304	.	C	T	426.15	35.51	LowCov	0,0,0,12	12	1/1	NA	0,12	12	0,0,0,12	36.1	12807304	Chr3	NA	NA
AtChr3	13057754	.	C	T	531.78	31.28	LowCov	0,0,0,17	17	1/1	NA	0,17	17	0,0,0,17	42.14	13057754	Chr3	NA	AT3G32043.1
AtChr3	13148478	.	C	T	902.35	32.23	PASS	0,0,0,28	28	1/1	NA	0,28	28	0,0,0,28	75.23	13148478	Chr3	NA	AT3G32164.1
AtChr3	13166386	.	C	T	531.73	31.28	LowCov	0,0,0,17	17	1/1	NA	0,17	17	0,0,0,17	45.14	13166386	Chr3	NA	AT3G32195.1
AtChr3	13166702	.	C	T	631.35	33.23	LowCov	0,0,0,19	19	1/1	NA	0,19	19	0,0,0,19	51.14	13166702	Chr3	NA	AT3G32195.1
AtChr3	13255361	.	C	T	504.04	33.6	LowCov	0,0,0,15	15	1/1	NA	0,15	15	0,0,0,15	39.13	13255361	Chr3	NA	AT3G32305.1
AtChr3	13666620	.	C	T	640.41	35.58	LowCov	0,0,0,18	18	1/1	NA	0,18	18	0,0,0,18	51.16	13666620	Chr3	NA	AT3G33070.1
AtChr3	13692792	.	T	G	54.17	10.83	LowCov	0,0,4,1	5	1/1	NA	1,4	5	0,0,4,1	11.92	13692792	Chr3	NA	NA
AtChr3	13692824	.	C	A	54.17	9.03	LowCov	5,1,0,0	6	1/1	NA	1,5	6	5,1,0,0	11.92	13692824	Chr3	NA	NA
AtChr3	13709924	.	A	G	195.71	2.61	PASS	3,0,72,0	75	1/1	NA	3,72	75	3,0,72,0	24	13709924	Chr3	NA	NA
AtChr3	13715854	.	G	A	235.62	29.45	LowCov	8,0,0,0	8	1/1	NA	0,8	8	8,0,0,0	21.07	13715854	Chr3	NA	NA
AtChr3	13746115	.	A	C	32.97	10.99	LowCov	0,3,0,0	3	1/1	NA	0,3	3	0,3,0,0	8.94	13746115	Chr3	NA	NA
AtChr3	13746122	.	A	C	32.97	10.99	LowCov	0,3,0,0	3	1/1	NA	0,3	3	0,3,0,0	8.94	13746122	Chr3	NA	NA
AtChr3	13768002	.	T	A	44.74	11.19	LowCov	3,0,0,1	4	1/1	NA	1,3	4	3,0,0,1	8.97	13768002	Chr3	NA	NA
AtChr3	13779644	.	G	A	239.18	34.17	LowCov	7,0,0,0	7	1/1	NA	0,7	7	7,0,0,0	21.07	13779644	Chr3	NA	NA
AtChr3	13839207	.	T	G	83.71	16.74	LowCov	0,0,5,0	5	1/1	NA	0,5	5	0,0,5,0	12	13839207	Chr3	NA	NA
AtChr3	13853274	.	C	T	32.97	10.99	LowCov	0,0,0,3	3	1/1	NA	0,3	3	0,0,0,3	8.94	13853274	Chr3	NA	NA
AtChr3	13853658	.	A	T	165.85	15.08	LowCov	0,0,0,11	11	1/1	NA	0,11	11	0,0,0,11	18.05	13853658	Chr3	NA	NA
AtChr3	13934658	.	C	T	1015.8	31.74	PASS	0,0,0,32	32	1/1	NA	0,32	32	0,0,0,32	81.23	13934658	Chr3	NA	AT3G33136.1
AtChr3	14162591	.	C	T	598.47	33.25	LowCov	0,0,0,18	18	1/1	NA	0,18	18	0,0,0,18	51.16	14162591	Chr3	NA	AT3G39230.1
AtChr3	14187477	.	G	T	56.5	18.83	LowCov	0,0,0,3	3	1/1	NA	0,3	3	0,0,0,3	9	14187477	Chr3	NA	NA
AtChr3	14189712	.	T	C	167.73	20.97	LowCov	0,8,0,0	8	1/1	NA	0,8	8	0,8,0,0	18.05	14189712	Chr3	NA	NA
AtChr3	14231918	.	C	T	438.02	36.5	LowCov	0,0,0,12	12	1/1	NA	0,12	12	0,0,0,12	36.12	14231918	Chr3	AT3G42050	AT3G42050.1	Vacuolar ATP synthase subunit H family protein	CDS	G31S
AtChr3	14234294	.	C	T	487.83	30.49	LowCov	0,0,0,16	16	1/1	NA	0,16	16	0,0,0,16	39.13	14234294	Chr3	NA	NA
AtChr3	14261491	.	C	T	749.29	35.68	PASS	0,0,0,21	21	1/1	NA	0,21	21	0,0,0,21	60.19	14261491	Chr3	NA	NA
AtChr3	14494305	.	C	T	404.03	33.67	LowCov	0,0,0,12	12	1/1	NA	0,12	12	0,0,0,12	33.11	14494305	Chr3	NA	NA
AtChr3	14560000	.	C	T	682.85	35.94	LowCov	0,0,0,19	19	1/1	NA	0,19	19	0,0,0,19	57.16	14560000	Chr3	NA	AT3G42433.1
AtChr3	14560714	.	C	T	580.45	36.28	LowCov	0,0,0,16	16	1/1	NA	0,16	16	0,0,0,16	48.15	14560714	Chr3	NA	AT3G42433.1
AtChr3	14968209	.	C	T	264.32	29.37	LowCov	0,0,0,9	9	1/1	NA	0,9	9	0,0,0,9	24.07	14968209	Chr3	NA	AT3G42890.1
AtChr3	15137287	.	C	T	727.78	36.39	LowCov	0,0,0,20	20	1/1	NA	0,20	20	0,0,0,20	57.19	15137287	Chr3	NA	NA
AtChr3	15305253	.	C	T	792.14	27.32	PASS	0,7,0,22	29	1/1	NA	7,22	29	0,7,0,22	66.19	15305253	Chr3	NA	AT3G43356.1
AtChr3	15577922	.	C	T	395.5	28.25	LowCov	0,0,1,13	14	1/1	NA	0,13	14	0,0,1,13	33.1	15577922	Chr3	NA	AT3G43680.1
AtChr3	15882289	.	C	T	475.59	33.97	LowCov	0,0,0,14	14	1/1	NA	0,14	14	0,0,0,14	39.12	15882289	Chr3	AT3G44130	AT3G44130.1	F-box and associated interaction domains-containing protein	CDS	no ex
AtChr3	16119744	.	C	T	722.49	32.84	PASS	0,0,0,22	22	1/1	NA	0,22	22	0,0,0,22	57.18	16119744	Chr3	AT3G44530	NA
AtChr3	16335396	.	C	T	801.66	33.4	PASS	0,0,0,24	24	1/1	NA	0,24	24	0,0,0,24	66.19	16335396	Chr3	NA	AT3G44796.1
AtChr3	16574892	.	C	T	358.92	35.89	LowCov	0,0,0,10	10	1/1	NA	0,10	10	0,0,0,10	30.1	16574892	Chr3	NA	NA
AtChr3	16591806	.	C	T	790.47	37.64	PASS	0,0,0,21	21	1/1	NA	0,21	21	0,0,0,21	63.2	16591806	Chr3	NA	AT3G45253.1
AtChr3	16740173	.	C	T	475.23	31.68	LowCov	0,1,0,14	15	1/1	NA	1,14	15	0,1,0,14	14.55	16740173	Chr3	AT3G45610	AT3G45610.1	DOF TRANSCRIPTION FACTOR 6, DOF6	CDS	R32K
AtChr3	16750007	.	C	T	652.79	34.36	LowCov	0,0,0,19	19	1/1	NA	0,19	19	0,0,0,19	51.17	16750007	Chr3	AT3G45630	AT3G45630.1	RNA recognition motif (RRM)-containing protein	CDS	D642N
AtChr3	16831257	.	C	T	767.85	36.56	PASS	0,0,0,21	21	1/1	NA	0,21	21	0,0,0,21	60.19	16831257	Chr3	AT3G45800	AT3G45800.1	Plant protein 1589 of unknown function	CDS	G205E
AtChr3	17353456	.	C	T	510.43	34.03	LowCov	0,0,0,15	15	1/1	NA	0,15	15	0,0,0,15	42.13	17353456	Chr3	NA	NA
AtChr3	17367081	.	C	T	503.58	35.97	LowCov	0,0,0,14	14	1/1	NA	0,14	14	0,0,0,14	39.13	17367081	Chr3	NA	NA
AtChr3	17393732	.	C	T	157.88	15.79	LowCov	0,0,0,10	10	1/1	NA	0,10	10	0,0,0,10	15.05	17393732	Chr3	NA	NA
AtChr3	17622541	.	C	T	525.78	29.21	LowCov	0,0,0,18	18	1/1	NA	0,18	18	0,0,0,18	45.11	17622541	Chr3	AT3G47770	AT3G47770.1	ATATH5 (ABC2 homolog 5); ATPase, coupled to transmembrane movement of substances	CDS	P856S
AtChr3	17739906	.	C	T	642.05	33.79	LowCov	0,0,0,19	19	1/1	NA	0,19	19	0,0,0,19	51.16	17739906	Chr3	NA	NA
AtChr3	17764927	.	C	T	684.28	31.1	PASS	0,0,1,21	22	1/1	NA	0,21	22	0,0,1,21	60.15	17764927	Chr3	AT3G48110	AT3G48110.1	EDD1 (EMBRYO-DEFECTIVE-DEVELOPMENT 1)	CDS	A312V
AtChr3	17879934	.	C	T	495.95	31	LowCov	0,0,0,16	16	1/1	NA	0,16	16	0,0,0,16	45.08	17879934	Chr3	AT3G48280	AT3G48280.1	CYTOCHROME P450, FAMILY 71, SUBFAMILY A, POLYPEPTIDE 25", CYP71A25	CDS	A114V
AtChr3	17988024	.	C	T	650.1	36.12	LowCov	0,0,0,18	18	1/1	NA	0,18	18	0,0,0,18	54.16	17988024	Chr3	AT3G48530	NA
AtChr3	18216967	.	C	T	463	35.62	LowCov	0,0,0,13	13	1/1	NA	0,13	13	0,0,0,13	39.12	18216967	Chr3	AT3G49142	AT3G49142.1	Tetratricopeptide repeat (TPR)-like superfamily protein	CDS	no ex
AtChr3	18449417	.	C	T	750.35	32.62	PASS	0,0,0,23	23	1/1	NA	0,23	23	0,0,0,23	60.18	18449417	Chr3	AT3G49740	AT3G49740.1	Pentatricopeptide (PPR) repeat-containing protein	CDS	L544F
AtChr3	18520781	.	T	C	37.45	18.73	LowCov	0,2,0,0	2	1/1	NA	0,2	2	0,2,0,0	6.02	18520781	Chr3	NA	NA
AtChr3	18549233	.	C	T	443.99	37	LowCov	0,0,0,12	12	1/1	NA	0,12	12	0,0,0,12	36.12	18549233	Chr3	NA	NA
AtChr3	18673324	.	C	T	410.08	34.17	LowCov	0,0,0,12	12	1/1	NA	0,12	12	0,0,0,12	36.11	18673324	Chr3	AT3G50350	AT3G50350.1|AT3G50350.2	Protein of unknown function (DUF1685)	CDS	no ex
AtChr3	18689491	.	C	T	245.1	30.64	LowCov	0,0,0,8	8	1/1	NA	0,8	8	0,0,0,8	21.07	18689491	Chr3	AT3G50380	AT3G50380.1	Protein of unknown function (DUF1162)	CDS	R2512Q
AtChr3	19005382	.	C	T	755.88	32.86	PASS	0,0,0,23	23	1/1	NA	0,23	23	0,0,0,23	63.17	19005382	Chr3	AT3G51150	AT3G51150.1|AT3G51150.2	Kinesin motor family protein	CDS	no ex
AtChr3	19082703	.	G	T	397.37	26.49	LowCov	0,0,2,13	15	1/1	NA	2,13	15	0,0,2,13	36.1	19082703	Chr3	NA	NA
AtChr3	19831186	.	C	T	450.01	32.14	LowCov	0,0,1,13	14	1/1	NA	0,13	14	0,0,1,13	36.12	19831186	Chr3	AT3G53480	AT3G53480.1	ABCG37, ATP-BINDING CASSETTE G37, ATPDR9, PDR9, PIS1, PLEIOTROPIC DRUG RESISTANCE 9, POLAR AUXIN TRANSPORT INHIBITOR SENSITIVE 1	CDS	L1330F
AtChr3	19854991	.	C	T	625.22	32.91	LowCov	0,0,0,19	19	1/1	NA	0,19	19	0,0,0,19	48.16	19854991	Chr3	NA	NA
AtChr3	19934736	.	C	T	508.39	29.91	LowCov	0,0,0,17	17	1/1	NA	0,17	17	0,0,0,17	42.13	19934736	Chr3	AT3G53810	AT3G53810.1	L-TYPE LECTIN RECEPTOR KINASE IV.2, LECRK-IV.2	CDS	E151K
AtChr3	20210041	.	C	T	544.23	32.01	LowCov	0,0,0,17	17	1/1	NA	0,17	17	0,0,0,17	42.14	20210041	Chr3	NA	NA
AtChr3	20312830	.	C	T	393.87	32.82	LowCov	0,0,0,12	12	1/1	NA	0,12	12	0,0,0,12	33.1	20312830	Chr3	AT3G54830	AT3G54830.1	Transmembrane amino acid transporter family protein	CDS	G392E
AtChr3	20533697	.	A	T	555.77	27.79	LowCov	2,0,0,18	20	1/1	NA	2,18	20	2,0,0,18	6.4	20533697	Chr3	NA	NA
AtChr3	20712182	.	C	T	819.61	31.52	PASS	0,0,0,26	26	1/1	NA	0,26	26	0,0,0,26	66.2	20712182	Chr3	AT3G55810	AT3G55810.1	Pyruvate kinase family protein	CDS	no ex
AtChr3	20807048	.	C	T	771.16	30.85	PASS	0,1,0,24	25	1/1	NA	1,24	25	0,1,0,24	60.19	20807048	Chr3	AT3G56070	AT3G56070.1|AT3G56070.2	ROC2 (rotamase CyP 2); peptidyl-prolyl cis-trans isomerase	CDS	G157E
AtChr3	21058434	.	C	T	539.09	38.51	LowCov	0,0,0,14	14	1/1	NA	0,14	14	0,0,0,14	42.14	21058434	Chr3	NA	NA
AtChr3	21065403	.	C	T	369.17	33.56	LowCov	0,0,0,11	11	1/1	NA	0,11	11	0,0,0,11	30.1	21065403	Chr3	NA	NA
AtChr3	21244898	.	C	T	454.02	28.38	LowCov	0,1,0,15	16	1/1	NA	1,15	16	0,1,0,15	4.49	21244898	Chr3	AT3G57410	NA
AtChr3	21331366	.	C	T	670.34	33.52	LowCov	0,0,0,20	20	1/1	NA	0,20	20	0,0,0,20	54.16	21331366	Chr3	AT3G57590	AT3G57590.1	F-box and associated interaction domains-containing protein	CDS	E11K
AtChr3	21458642	.	C	T	364.73	33.16	LowCov	0,0,0,11	11	1/1	NA	0,11	11	0,0,0,11	30.1	21458642	Chr3	NA	NA
AtChr3	22021724	.	C	T	661.95	34.84	LowCov	0,0,0,19	19	1/1	NA	0,19	19	0,0,0,19	51.17	22021724	Chr3	NA	NA
AtChr3	22218414	.	C	T	288.56	36.07	LowCov	0,0,0,8	8	1/1	NA	0,8	8	0,0,0,8	24.08	22218414	Chr3	AT3G60140	NA
AtChr3	22440934	.	C	T	684.04	36	LowCov	0,0,0,19	19	1/1	NA	0,19	19	0,0,0,19	54.18	22440934	Chr3	AT3G60710	AT3G60710.1	F-box family protein	CDS	P169S
AtChr3	22605458	.	C	T	495.43	35.39	LowCov	0,0,0,14	14	1/1	NA	0,14	14	0,0,0,14	42.13	22605458	Chr3	AT3G61070	AT3G61070.1|AT3G61070.2|AT3G61070.3	PEROXIN 11E, PEX11E	CDS	R124H
AtChr3	22623656	.	C	T	402.23	36.57	LowCov	0,0,0,11	11	1/1	NA	0,11	11	0,0,0,11	33.11	22623656	Chr3	AT3G61130	NA
AtChr3	22852115	.	C	T	394.29	32.86	LowCov	0,0,0,12	12	1/1	NA	0,12	12	0,0,0,12	33.1	22852115	Chr3	AT3G61740	AT3G61740.1	ATX3, SDG14, SET DOMAIN PROTEIN 14	CDS	G835R
AtChr3	22876751	.	C	T	599.19	35.25	LowCov	0,0,0,17	17	1/1	NA	0,17	17	0,0,0,17	48.15	22876751	Chr3	AT3G61800	AT3G61800.1	Protein of unknown function (DUF2043)	CDS	no ex
AtChr3	22906807	.	C	T	550.75	32.4	LowCov	0,0,0,17	17	1/1	NA	0,17	17	0,0,0,17	45.14	22906807	Chr3	AT3G61880	NA
AtChr3	22936851	.	T	G	294.14	36.77	LowCov	0,0,8,0	8	1/1	NA	0,8	8	0,0,8,0	24.08	22936851	Chr3	NA	NA
AtChr3	22961434	.	C	T	372.25	33.84	LowCov	0,0,0,11	11	1/1	NA	0,11	11	0,0,0,11	30.1	22961434	Chr3	NA	NA
AtChr3	23268861	.	C	T	605.98	27.54	PASS	0,0,0,21	22	1/1	NA	0,21	22	0,0,0,21	51.14	23268861	Chr3	AT3G62960	AT3G62960.1	Thioredoxin superfamily protein	CDS	Q28-
AtChr3	23285292	.	C	T	656.34	32.82	LowCov	0,1,0,19	20	1/1	NA	1,19	20	0,1,0,19	54.15	23285292	Chr3	AT3G63000	AT3G63000.1	NPL4-LIKE PROTEIN 1, NPL41	CDS	R393C
AtChr3	23315433	.	C	T	893.91	31.93	PASS	0,0,0,28	28	1/1	NA	0,28	28	0,0,0,28	69.22	23315433	Chr3	NA	NA
AtChr4	27048	.	G	A	752.34	35.83	PASS	21,0,0,0	21	1/1	NA	0,21	21	21,0,0,0	60.17	27048	Chr4	AT4G00060	NA
AtChr4	426973	.	G	A	656.98	32.85	LowCov	20,0,0,0	20	1/1	NA	0,20	20	20,0,0,0	54.17	426973	Chr4	AT4G00990	AT4G00990.1	Transcription factor jumonji (jmjC) domain-containing protein	5' UTR
AtChr4	626796	.	G	A	610.18	35.89	LowCov	17,0,0,0	17	1/1	NA	0,17	17	17,0,0,0	51.15	626796	Chr4	AT4G01480	NA
AtChr4	833950	.	G	A	590.75	32.82	LowCov	18,0,0,0	18	1/1	NA	0,18	18	18,0,0,0	48.15	833950	Chr4	AT4G01925	AT4G01925.1	Cysteine/Histidine-rich C1 domain family protein	CDS	P118L
AtChr4	873192	.	G	A	357.34	27.49	LowCov	13,0,0,0	13	1/1	NA	0,13	13	13,0,0,0	33.08	873192	Chr4	AT4G01995	AT4G01995.1	unkown protein	CDS	E40K
AtChr4	1003409	.	G	A	876.22	35.05	PASS	25,0,0,0	25	1/1	NA	0,25	25	25,0,0,0	66.22	1003409	Chr4	AT4G02290	NA
AtChr4	1202778	.	G	A	528.29	33.02	LowCov	16,0,0,0	16	1/1	NA	0,16	16	16,0,0,0	45.13	1202778	Chr4	AT4G02715	AT4G02715.1	unkown protein	CDS	L4F
AtChr4	1513181	.	C	T	607.94	38	LowCov	0,0,0,16	16	1/1	NA	0,16	16	0,0,0,16	48.16	1513181	Chr4	AT4G03420	AT4G03420.1	Protein of unknown function (DUF789)	CDS	H203Y
AtChr4	1911463	.	G	A	494.3	38.02	LowCov	13,0,0,0	13	1/1	NA	0,13	13	13,0,0,0	39.13	1911463	Chr4	NA	NA
AtChr4	1917728	.	G	A	123.15	17.59	LowCov	7,0,0,0	7	1/1	NA	0,7	7	7,0,0,0	14.99	1917728	Chr4	NA	AT4G03990.1
AtChr4	1995518	.	G	A	707.77	30.77	PASS	23,0,0,0	23	1/1	NA	0,23	23	23,0,0,0	57.17	1995518	Chr4	NA	NA
AtChr4	2044378	.	G	A	360.96	32.81	LowCov	11,0,0,0	11	1/1	NA	0,11	11	11,0,0,0	30.1	2044378	Chr4	NA	AT4G04245.1
AtChr4	2754168	.	G	A	418.95	34.91	LowCov	12,0,0,0	12	1/1	NA	0,12	12	12,0,0,0	33.11	2754168	Chr4	AT4G05430	NA
AtChr4	2923175	.	T	A	35.63	17.82	LowCov	2,0,0,0	2	1/1	NA	0,2	2	2,0,0,0	6.02	2923175	Chr4	NA	NA
AtChr4	3041738	.	G	A	35.63	17.82	LowCov	2,0,0,0	2	1/1	NA	0,2	2	2,0,0,0	6.02	3041738	Chr4	NA	NA
AtChr4	3041740	.	T	C	35.63	17.82	LowCov	0,2,0,0	2	1/1	NA	0,2	2	0,2,0,0	6.02	3041740	Chr4	NA	NA
AtChr4	3041755	.	C	T	35.63	11.88	LowCov	0,1,0,2	3	1/1	NA	1,2	3	0,1,0,2	6.02	3041755	Chr4	NA	NA
AtChr4	3222936	.	G	C	35.63	11.88	LowCov	0,3,0,0	3	1/1	NA	0,3	3	0,3,0,0	6.02	3222936	Chr4	NA	NA
AtChr4	3276245	.	G	A	433.14	28.88	LowCov	15,0,0,0	15	1/1	NA	0,15	15	15,0,0,0	36.11	3276245	Chr4	NA	NA
AtChr4	3548678	.	G	A	498.14	31.13	LowCov	16,0,0,0	16	1/1	NA	0,16	16	16,0,0,0	42.12	3548678	Chr4	NA	AT4G06576.1
AtChr4	3967772	.	C	T	35.63	3.56	LowCov	0,8,0,2	10	1/1	NA	8,2	10	0,8,0,2	6.02	3967772	Chr4	NA	NA
AtChr4	3975249	.	A	C	101.24	10.12	LowCov	1,9,0,0	10	1/1	NA	1,9	10	1,9,0,0	12.03	3975249	Chr4	NA	NA
AtChr4	3975251	.	A	C	101.24	11.25	LowCov	1,7,0,1	9	1/1	NA	1,7	9	1,7,0,1	12.03	3975251	Chr4	NA	NA
AtChr4	3975352	.	C	T	31.82	7.96	LowCov	0,0,0,4	4	1/1	NA	0,4	4	0,0,0,4	6.01	3975352	Chr4	NA	NA
AtChr4	3977054	.	A	C	65.94	5.99	LowCov	3,8,0,0	11	1/1	NA	3,8	11	3,8,0,0	11.95	3977054	Chr4	NA	NA
AtChr4	4001722	.	T	C	89.48	12.78	LowCov	0,6,0,1	7	1/1	NA	1,6	7	0,6,0,1	12.01	4001722	Chr4	NA	NA
AtChr4	4043802	.	T	C	185.09	26.44	LowCov	1,6,0,0	7	1/1	NA	0,6	7	1,6,0,0	18.05	4043802	Chr4	NA	NA
AtChr4	4114001	.	G	C	608.39	35.79	LowCov	0,17,0,0	17	1/1	NA	0,17	17	0,17,0,0	51.14	4114001	Chr4	NA	AT4G07315.1
AtChr4	4609475	.	G	A	591.16	34.77	LowCov	17,0,0,0	17	1/1	NA	0,17	17	17,0,0,0	48.15	4609475	Chr4	NA	NA
AtChr4	4694819	.	T	A	45.87	22.94	LowCov	2,0,0,0	2	1/1	NA	0,2	2	2,0,0,0	6.02	4694819	Chr4	NA	NA
AtChr4	4694820	.	G	T	46.56	23.28	LowCov	0,0,0,2	2	1/1	NA	0,2	2	0,0,0,2	6.02	4694820	Chr4	NA	NA
AtChr4	4723106	.	G	A	424.34	32.64	LowCov	13,0,0,0	13	1/1	NA	0,13	13	13,0,0,0	36.11	4723106	Chr4	NA	NA
AtChr4	4768869	.	G	A	361.31	30.11	LowCov	12,0,0,0	12	1/1	NA	0,12	12	12,0,0,0	30.1	4768869	Chr4	NA	AT4G07939.1
AtChr4	4778218	.	A	G	84.69	6.05	LowCov	0,0,14,0	14	1/1	NA	0,14	14	0,0,14,0	12	4778218	Chr4	NA	NA
AtChr4	5225703	.	G	A	342.38	31.13	LowCov	11,0,0,0	11	1/1	NA	0,11	11	11,0,0,0	30.09	5225703	Chr4	NA	NA
AtChr4	5357269	.	G	A	420.65	32.36	LowCov	12,0,1,0	13	1/1	NA	1,12	13	12,0,1,0	17.44	5357269	Chr4	NA	NA
AtChr4	5793110	.	G	A	276.91	30.77	LowCov	9,0,0,0	9	1/1	NA	0,9	9	9,0,0,0	24.08	5793110	Chr4	NA	NA
AtChr4	8980255	.	T	A	274.49	30.5	LowCov	9,0,0,0	9	1/1	NA	0,9	9	9,0,0,0	27.08	8980255	Chr4	AT4G15780	NA
AtChr4	9512800	.	C	T	101.24	25.31	LowCov	0,0,0,4	4	1/1	NA	0,4	4	0,0,0,4	12.03	9512800	Chr4	AT4G16900	NA
AtChr4	9548078	.	G	A	741.73	37.09	LowCov	20,0,0,0	20	1/1	NA	0,20	20	20,0,0,0	60.19	9548078	Chr4	AT4G16960	AT4G16960.1	Disease resistance protein (TIR-NBS-LRR class) family	CDS	T762I
AtChr4	9720648	.	C	T	483.69	25.46	LowCov	0,0,0,19	19	1/1	NA	0,19	19	0,0,0,19	42.13	9720648	Chr4	AT4G17410	NA
AtChr4	9724436	.	G	A	672.51	35.4	LowCov	19,0,0,0	19	1/1	NA	0,19	19	19,0,0,0	54.17	9724436	Chr4	AT4G17420	AT4G17420.1|AT4G17420.2|AT4G17420.3	Tryptophan RNA-binding attenuator protein-like	CDS	A3V
AtChr4	9829807	.	G	A	733.46	38.6	LowCov	19,0,0,0	19	1/1	NA	0,19	19	19,0,0,0	57.19	9829807	Chr4	NA	NA
AtChr4	9888944	.	C	T	599.75	33.32	LowCov	0,0,0,18	18	1/1	NA	0,18	18	0,0,0,18	51.14	9888944	Chr4	NA	NA
AtChr4	9888945	.	C	T	603.13	33.51	LowCov	0,0,0,18	18	1/1	NA	0,18	18	0,0,0,18	51.16	9888945	Chr4	NA	NA
AtChr4	9986381	.	G	A	312.71	26.06	LowCov	12,0,0,0	12	1/1	NA	0,12	12	12,0,0,0	27.08	9986381	Chr4	NA	NA
AtChr4	10137619	.	G	A	733.93	36.7	LowCov	20,0,0,0	20	1/1	NA	0,20	20	20,0,0,0	57.19	10137619	Chr4	NA	NA
AtChr4	10429887	.	G	A	545.94	28.73	LowCov	19,0,0,0	19	1/1	NA	0,19	19	19,0,0,0	45.14	10429887	Chr4	NA	NA
AtChr4	10527630	.	G	A	465.17	29.07	LowCov	15,0,1,0	16	1/1	NA	1,15	16	15,0,1,0	39.12	10527630	Chr4	NA	NA
AtChr4	10680155	.	G	A	774.41	38.72	LowCov	20,0,0,0	20	1/1	NA	0,20	20	20,0,0,0	60.2	10680155	Chr4	AT4G19610	AT4G19610.1	RNA binding	CDS	E574K
AtChr4	11015320	.	G	A	305.18	25.43	LowCov	11,0,1,0	12	1/1	NA	1,11	12	11,0,1,0	8.41	11015320	Chr4	AT4G20410	AT4G20410.1	GAMMA-SNAP, GAMMA-SOLUBLE NSF ATTACHMENT PROTEIN, GSNAP	CDS	R119C
AtChr4	11159985	.	A	T	807.86	33.66	PASS	0,0,0,24	24	1/1	NA	0,24	24	0,0,0,24	63.2	11159985	Chr4	NA	NA
AtChr4	11232824	.	C	T	366.1	36.61	LowCov	0,0,0,10	10	1/1	NA	0,10	10	0,0,0,10	30.1	11232824	Chr4	NA	NA
AtChr4	11352019	.	C	T	607.92	33.77	LowCov	0,0,0,18	18	1/1	NA	0,18	18	0,0,0,18	48.15	11352019	Chr4	NA	NA
AtChr4	11364853	.	C	T	561.39	37.43	LowCov	0,0,0,15	15	1/1	NA	0,15	15	0,0,0,15	45.14	11364853	Chr4	NA	AT4G21360.1
AtChr4	11645986	.	C	T	683.14	37.95	LowCov	0,0,0,18	18	1/1	NA	0,18	18	0,0,0,18	54.18	11645986	Chr4	NA	NA
AtChr4	11838038	.	T	A	146.14	18.27	LowCov	8,0,0,0	8	1/1	NA	0,8	8	8,0,0,0	15.04	11838038	Chr4	NA	NA
AtChr4	12063437	.	C	T	362.85	36.29	LowCov	0,0,0,10	10	1/1	NA	0,10	10	0,0,0,10	30.1	12063437	Chr4	NA	NA
AtChr4	12501977	.	C	T	773.47	33.63	PASS	0,0,0,23	23	1/1	NA	0,23	23	0,0,0,23	60.2	12501977	Chr4	NA	NA
AtChr4	12544957	.	C	T	581.94	36.37	LowCov	0,0,0,16	16	1/1	NA	0,16	16	0,0,0,16	48.15	12544957	Chr4	AT4G24170	AT4G24170.1	ATP binding microtubule motor family protein	CDS	no ex
AtChr4	13166186	.	C	T	745.55	35.5	PASS	0,0,0,21	21	1/1	NA	0,21	21	0,0,0,21	60.19	13166186	Chr4	AT4G25920	AT4G25920.1	Protein of unknown function (DUF295)	CDS	no ex
AtChr4	13410313	.	C	T	516.37	34.42	LowCov	0,0,0,15	15	1/1	NA	0,15	15	0,0,0,15	42.12	13410313	Chr4	AT4G26570	NA
AtChr4	13486594	.	C	T	606.09	35.65	LowCov	0,0,0,17	17	1/1	NA	0,17	17	0,0,0,17	48.15	13486594	Chr4	AT4G26780	AT4G26780.1	AR192, MGE2, MITOCHONDRIAL GRPE 2	5' UTR
AtChr4	13758643	.	C	T	648.01	32.4	LowCov	0,1,0,19	20	1/1	NA	1,19	20	0,1,0,19	19.39	13758643	Chr4	AT4G27550	NA
AtChr4	14393155	.	C	T	228.33	28.54	LowCov	0,0,0,8	8	1/1	NA	0,8	8	0,0,0,8	21.06	14393155	Chr4	AT4G29190	AT4G29190.1	ARABIDOPSIS THALIANA OXIDATION-RELATED ZINC FINGER 2, ATC3H49, ATOZF2, ATTZF3, OXIDATION-RELATED ZINC FINGER 2, OZF2, TANDEM ZINC FINGER 3, TZF3	CDS	R50H
AtChr4	14437715	.	C	T	472.75	33.77	LowCov	0,0,0,14	14	1/1	NA	0,14	14	0,0,0,14	39.12	14437715	Chr4	AT4G29310	AT4G29310.1	Protein of unknown function (DUF1005)	3' UTR
AtChr4	14648938	.	C	T	692.32	30.1	PASS	0,1,0,21	23	1/1	NA	1,21	23	0,1,0,21	20.19	14648938	Chr4	AT4G29940	NA
AtChr4	14698123	.	C	T	429.06	30.65	LowCov	0,0,0,14	14	1/1	NA	0,14	14	0,0,0,14	36.11	14698123	Chr4	AT4G30070	AT4G30070.1	LCR59, LOW-MOLECULAR-WEIGHT CYSTEINE-RICH 59	CDS	no ex
AtChr4	14935929	.	C	T	647.53	34.08	LowCov	0,0,0,19	19	1/1	NA	0,19	19	0,0,0,19	51.17	14935929	Chr4	AT4G30590	AT4G30590.1	ATENODL12, EARLY NODULIN-LIKE PROTEIN 12, ENODL12	CDS	G135D
AtChr4	15014249	.	C	T	641.04	32.05	LowCov	0,0,1,19	20	1/1	NA	0,19	20	0,0,1,19	54.16	15014249	Chr4	NA	NA
AtChr4	15518373	.	C	T	486	37.38	LowCov	0,0,0,13	13	1/1	NA	0,13	13	0,0,0,13	39.12	15518373	Chr4	AT4G32120	NA
AtChr4	15596428	.	C	T	710.9	35.55	LowCov	0,0,1,19	20	1/1	NA	0,19	20	0,0,1,19	57.18	15596428	Chr4	NA	NA
AtChr4	16287337	.	C	T	536.15	26.81	LowCov	0,2,0,17	20	1/1	NA	2,17	20	0,2,0,17	45.14	16287337	Chr4	NA	NA
AtChr4	16658388	.	C	T	971.5	31.34	PASS	0,0,0,31	31	1/1	NA	0,31	31	0,0,0,31	81.23	16658388	Chr4	AT4G34980	AT4G34980.1	SLP2, SUBTILISIN-LIKE SERINE PROTEASE 2	CDS	G279E
AtChr4	16771979	.	C	T	708.08	35.4	LowCov	0,1,0,19	20	1/1	NA	1,19	20	0,1,0,19	29.6	16771979	Chr4	AT4G35250	AT4G35250.1	HCF244, HIGH CHLOROPHYLL FLUORESCENCE PHENOTYPE 244	CDS	no ex
AtChr4	16944811	.	C	T	992.76	35.46	PASS	0,0,0,28	28	1/1	NA	0,28	28	0,0,0,28	78.24	16944811	Chr4	NA	NA
AtChr4	16956730	.	C	T	722.53	38.03	LowCov	0,0,0,19	19	1/1	NA	0,19	19	0,0,0,19	57.18	16956730	Chr4	AT4G35790	AT4G35790.1|AT4G35790.2|AT4G35790.3	ARABIDOPSIS THALIANA PHOSPHOLIPASE D DELTA, ATPLDDELTA, PHOSPHOLIPASE D DELTA, PLDDELTA	CDS	R689Q
AtChr4	17044611	.	C	T	740.64	33.67	PASS	0,0,0,22	22	1/1	NA	0,22	22	0,0,0,22	60.19	17044611	Chr4	NA	NA
AtChr4	17247542	.	C	T	626.16	34.79	LowCov	0,0,0,18	18	1/1	NA	0,18	18	0,0,0,18	51.16	17247542	Chr4	AT4G36550	NA
AtChr4	17715221	.	C	T	581.72	34.22	LowCov	0,0,0,17	17	1/1	NA	0,17	17	0,0,0,17	45.15	17715221	Chr4	NA	AT4G37705.1
AtChr4	17882597	.	C	T	819.72	35.64	PASS	0,0,0,23	23	1/1	NA	0,23	23	0,0,0,23	63.21	17882597	Chr4	NA	NA
AtChr4	18059141	.	C	T	719.12	37.85	LowCov	0,0,0,19	19	1/1	NA	0,19	19	0,0,0,19	57.18	18059141	Chr4	AT4G38630	AT4G38630.1	ATMCB1, MBP1, MCB1, MULTIUBIQUITIN CHAIN BINDING PROTEIN 1, MULTIUBIQUITIN-CHAIN-BINDING PROTEIN 1, REGULATORY PARTICLE NON-ATPASE 10, RPN10	CDS	no ex
AtChr4	18059210	.	C	T	677.35	33.87	LowCov	0,0,0,20	20	1/1	NA	0,20	20	0,0,0,20	57.15	18059210	Chr4	AT4G38630	NA
AtChr4	18243362	.	C	T	453.21	32.37	LowCov	0,0,0,14	14	1/1	NA	0,14	14	0,0,0,14	36.12	18243362	Chr4	AT4G39170	NA
AtChr4	18384596	.	C	T	831.03	31.96	PASS	0,0,0,26	26	1/1	NA	0,26	26	0,0,0,26	69.19	18384596	Chr4	AT4G39570	AT4G39570.1	Galactose oxidase/kelch repeat superfamily protein	CDS	W282-
AtChr5	4457094	.	G	A	680.51	32.41	PASS	21,0,0,0	21	1/1	NA	0,21	21	21,0,0,0	51.17	4457094	Chr5	NA	NA
AtChr5	4654312	.	G	A	638.9	33.63	LowCov	19,0,0,0	19	1/1	NA	0,19	19	19,0,0,0	54.13	4654312	Chr5	AT5G14430	AT5G14430.1|AT5G14430.2	S-adenosyl-L-methionine-dependent methyltransferases superfamily protein	CDS	G226E
AtChr5	4720771	.	A	T	594.07	33	LowCov	0,0,0,18	18	1/1	NA	0,18	18	0,0,0,18	48.15	4720771	Chr5	AT5G14640	NA
AtChr5	4749730	.	G	A	700.27	36.86	LowCov	19,0,0,0	19	1/1	NA	0,19	19	19,0,0,0	54.18	4749730	Chr5	AT5G14720	AT5G14720.1	Protein kinase superfamily protein	CDS	S497F
AtChr5	4963936	.	G	A	495.22	33.01	LowCov	15,0,0,0	15	1/1	NA	0,15	15	15,0,0,0	42.12	4963936	Chr5	AT5G15280	AT5G15280.1	Pentatricopeptide repeat (PPR) superfamily protein	CDS	no ex
AtChr5	5049094	.	G	A	520.86	37.2	LowCov	14,0,0,0	14	1/1	NA	0,14	14	14,0,0,0	42.14	5049094	Chr5	AT5G15540	AT5G15540.1|AT5G15540.2	ARABIDOPSIS THALIANA SISTER-CHROMATID COHESION 2, ATSCC2, EMB2773, EMBRYO DEFECTIVE 2773, SCC2, SISTER-CHROMATID COHESION 2	CDS	L1569F
AtChr5	5054758	.	G	A	592.51	37.03	LowCov	16,0,0,0	16	1/1	NA	0,16	16	16,0,0,0	48.15	5054758	Chr5	AT5G15540	NA
AtChr5	5190418	.	G	A	464.61	33.19	LowCov	14,0,0,0	14	1/1	NA	0,14	14	14,0,0,0	39.12	5190418	Chr5	AT5G15900	NA
AtChr5	5374592	.	G	A	564.55	33.21	LowCov	17,0,0,0	17	1/1	NA	0,17	17	17,0,0,0	45.14	5374592	Chr5	AT5G16450	NA
AtChr5	5552897	.	G	A	377.96	34.36	LowCov	11,0,0,0	11	1/1	NA	0,11	11	11,0,0,0	33.08	5552897	Chr5	AT5G16890	AT5G16890.1	Exostosin family protein	CDS	no ex
AtChr5	5683724	.	G	A	563.65	33.16	LowCov	17,0,0,0	17	1/1	NA	0,17	17	17,0,0,0	45.15	5683724	Chr5	AT5G17270	AT5G17270.1	Protein prenylyltransferase superfamily protein	CDS	no ex
AtChr5	6393769	.	G	A	216.22	30.89	LowCov	7,0,0,0	7	1/1	NA	0,7	7	7,0,0,0	18.06	6393769	Chr5	NA	NA
AtChr5	6824712	.	G	A	933.7	34.58	PASS	27,0,0,0	27	1/1	NA	0,27	27	27,0,0,0	72.23	6824712	Chr5	AT5G20220	AT5G20220.1|AT5G20220.2	zinc knuckle (CCHC-type) family protein	CDS	no ex
AtChr5	6829905	.	G	A	432.19	30.87	LowCov	14,0,0,0	14	1/1	NA	0,14	14	14,0,0,0	36.09	6829905	Chr5	AT5G20240	NA
AtChr5	6908354	.	G	A	280.46	35.06	LowCov	8,0,0,0	8	1/1	NA	0,8	8	8,0,0,0	24.08	6908354	Chr5	NA	NA
AtChr5	6999545	.	G	A	621.52	34.53	LowCov	18,0,0,0	18	1/1	NA	0,18	18	18,0,0,0	51.16	6999545	Chr5	AT5G20680	NA
AtChr5	7827904	.	G	A	491.51	35.11	LowCov	14,0,0,0	14	1/1	NA	0,14	14	14,0,0,0	42.13	7827904	Chr5	AT5G23240	AT5G23240.1	ATDJC17, DJC76, DNA J PROTEIN C76	CDS	S182F
AtChr5	7910674	.	G	A	447.93	37.33	LowCov	12,0,0,0	12	1/1	NA	0,12	12	12,0,0,0	36.12	7910674	Chr5	NA	NA
AtChr5	8114816	.	G	A	545.79	32.11	LowCov	17,0,0,0	17	1/1	NA	0,17	17	17,0,0,0	45.14	8114816	Chr5	AT5G24010	AT5G24010.1	Protein kinase superfamily protein	CDS	V303I
AtChr5	8335527	.	G	A	699.53	34.98	LowCov	20,0,0,0	20	1/1	NA	0,20	20	20,0,0,0	54.16	8335527	Chr5	NA	NA
AtChr5	8590378	.	G	A	448.52	37.38	LowCov	12,0,0,0	12	1/1	NA	0,12	12	12,0,0,0	36.12	8590378	Chr5	AT5G24930	NA
AtChr5	8623866	.	G	A	567.63	35.48	LowCov	16,0,0,0	16	1/1	NA	0,16	16	16,0,0,0	45.15	8623866	Chr5	AT5G25040	AT5G25040.1|AT5G25040.2|AT5G25040.3	Major facilitator superfamily protein	CDS	no ex
AtChr5	8680851	.	G	A	302.28	33.59	LowCov	9,0,0,0	9	1/1	NA	0,9	9	9,0,0,0	27.07	8680851	Chr5	AT5G25150	AT5G25150.1	TAF5, TBP-ASSOCIATED FACTOR 5	CDS	no ex
AtChr5	8909740	.	G	A	587.75	29.39	LowCov	19,0,1,0	20	1/1	NA	1,19	20	19,0,1,0	17.85	8909740	Chr5	AT5G25590	AT5G25590.1	INVOLVED IN: N-terminal protein myristoylation	CDS	no ex
AtChr5	8952405	.	G	A	357.76	35.78	LowCov	10,0,0,0	10	1/1	NA	0,10	10	10,0,0,0	30.1	8952405	Chr5	AT5G25752	NA
AtChr5	9087085	.	G	A	447.63	31.97	LowCov	13,0,1,0	14	1/1	NA	1,13	14	13,0,1,0	8.7	9087085	Chr5	AT5G26010	NA
AtChr5	9178745	.	G	A	328.61	29.87	LowCov	11,0,0,0	11	1/1	NA	0,11	11	11,0,0,0	27.09	9178745	Chr5	NA	NA
AtChr5	9189192	.	G	A	500.91	31.31	LowCov	16,0,0,0	16	1/1	NA	0,16	16	16,0,0,0	39.13	9189192	Chr5	NA	NA
AtChr5	10206007	.	G	A	400.33	36.39	LowCov	11,0,0,0	11	1/1	NA	0,11	11	11,0,0,0	33.1	10206007	Chr5	NA	NA
AtChr5	10882198	.	G	A	343.48	28.62	LowCov	11,0,1,0	12	1/1	NA	1,11	12	11,0,1,0	5.43	10882198	Chr5	NA	NA
AtChr5	11141317	.	G	A	352.32	25.17	LowCov	13,0,1,0	14	1/1	NA	1,13	14	13,0,1,0	4.54	11141317	Chr5	NA	AT5G29075.1
AtChr5	11312600	.	G	A	327.11	29.74	LowCov	10,0,1,0	11	1/1	NA	1,10	11	10,0,1,0	27.09	11312600	Chr5	NA	NA
AtChr5	11711460	.	C	A	50.73	12.68	LowCov	4,0,0,0	4	1/1	NA	0,4	4	4,0,0,0	8.99	11711460	Chr5	NA	NA
AtChr5	11767676	.	G	A	270.51	27.05	LowCov	10,0,0,0	10	1/1	NA	0,10	10	10,0,0,0	24.07	11767676	Chr5	NA	AT5G31927.1
AtChr5	11873710	.	C	T	35.63	11.88	LowCov	0,1,0,2	3	1/1	NA	1,2	3	0,1,0,2	6.02	11873710	Chr5	NA	NA
AtChr5	11953362	.	A	T	35.63	17.82	LowCov	0,0,0,2	2	1/1	NA	0,2	2	0,0,0,2	6.02	11953362	Chr5	NA	NA
AtChr5	11953368	.	G	C	35.63	17.82	LowCov	0,2,0,0	2	1/1	NA	0,2	2	0,2,0,0	6.02	11953368	Chr5	NA	NA
AtChr5	11956315	.	A	T	35.63	17.82	LowCov	0,0,0,2	2	1/1	NA	0,2	2	0,0,0,2	6.02	11956315	Chr5	NA	NA
AtChr5	11970403	.	A	G	34.69	17.35	LowCov	0,0,2,0	2	1/1	NA	0,2	2	0,0,2,0	6.02	11970403	Chr5	NA	NA
AtChr5	12055431	.	A	G	35.63	17.82	LowCov	0,0,2,0	2	1/1	NA	0,2	2	0,0,2,0	6.02	12055431	Chr5	NA	NA
AtChr5	12055448	.	T	C	35.63	17.82	LowCov	0,2,0,0	2	1/1	NA	0,2	2	0,2,0,0	6.02	12055448	Chr5	NA	NA
AtChr5	12055450	.	G	C	35.63	17.82	LowCov	0,2,0,0	2	1/1	NA	0,2	2	0,2,0,0	6.02	12055450	Chr5	NA	NA
AtChr5	12062284	.	G	A	39.99	13.33	LowCov	3,0,0,0	3	1/1	NA	0,3	3	3,0,0,0	6.02	12062284	Chr5	NA	NA
AtChr5	13812069	.	A	C	35.63	8.91	LowCov	2,2,0,0	4	1/1	NA	2,2	4	2,2,0,0	6.02	13812069	Chr5	NA	NA
AtChr5	14649678	.	G	A	632.72	31.64	LowCov	19,0,1,0	20	1/1	NA	1,19	20	19,0,1,0	17.18	14649678	Chr5	NA	NA
AtChr5	15307758	.	C	T	164.01	32.8	LowCov	0,0,0,5	5	1/1	NA	0,5	5	0,0,0,5	15.05	15307758	Chr5	NA	NA
AtChr5	15832292	.	C	T	393.93	30.3	LowCov	0,0,0,13	13	1/1	NA	0,13	13	0,0,0,13	36.1	15832292	Chr5	NA	AT5G39533.1
AtChr5	15858611	.	C	T	483.84	34.56	LowCov	0,0,0,14	14	1/1	NA	0,14	14	0,0,0,14	42.13	15858611	Chr5	AT5G39610	AT5G39610.1	ANAC092, ARABIDOPSIS NAC DOMAIN CONTAINING PROTEIN 92, ATNAC2, ATNAC6, NAC DOMAIN CONTAINING PROTEIN 2, NAC DOMAIN CONTAINING PROTEIN 6, NAC2, NAC6, ORE1, ORESARA 1	CDS	D280N
AtChr5	16855481	.	C	T	909.41	33.68	PASS	0,0,0,27	27	1/1	NA	0,27	27	0,0,0,27	72.23	16855481	Chr5	AT5G42190	AT5G42190.1	ARABIDOPSIS SKP-LIKE 2, ASK2, SKP1B	CDS	no ex
AtChr5	17144722	.	A	T	454.37	32.46	LowCov	1,0,0,13	14	1/1	NA	1,13	14	1,0,0,13	3.56	17144722	Chr5	NA	NA
AtChr5	17370060	.	C	T	337.64	24.12	LowCov	0,0,0,14	14	1/1	NA	0,14	14	0,0,0,14	30.06	17370060	Chr5	NA	NA
AtChr5	17803497	.	C	T	632.04	33.27	LowCov	0,0,0,19	19	1/1	NA	0,19	19	0,0,0,19	51.16	17803497	Chr5	AT5G44200	AT5G44200.1|AT5G44200.2	ATCBP20, CAP-BINDING PROTEIN 20, CBP20	CDS	G58E
AtChr5	18153889	.	C	T	773.91	35.18	PASS	0,0,0,22	22	1/1	NA	0,22	22	0,0,0,22	63.17	18153889	Chr5	AT5G44960	AT5G44960.1	F-box/RNI-like/FBD-like domains-containing protein	CDS	S13F
AtChr5	18411237	.	C	T	626.87	32.99	LowCov	0,0,0,19	19	1/1	NA	0,19	19	0,0,0,19	51.16	18411237	Chr5	AT5G45428|AT5G45430	AT5G45428.1|AT5G45430.1|AT5G45430.2	Protein kinase superfamily protein	CDS	P336L
AtChr5	18567700	.	C	T	591.64	36.98	LowCov	0,0,0,16	16	1/1	NA	0,16	16	0,0,0,16	48.15	18567700	Chr5	AT5G45780	AT5G45780.1	Leucine-rich repeat protein kinase family protein	CDS	no ex
AtChr5	19476975	.	C	T	515.75	32.23	LowCov	0,0,0,16	16	1/1	NA	0,16	16	0,0,0,16	42.13	19476975	Chr5	AT5G48060	AT5G48060.1	C2 calcium/lipid-binding plant phosphoribosyltransferase family protein	CDS	no ex
AtChr5	19837776	.	C	T	586.61	34.51	LowCov	0,0,0,17	17	1/1	NA	0,17	17	0,0,0,17	51.13	19837776	Chr5	AT5G48930	AT5G48930.1	HCT, HYDROXYCINNAMOYL-COA SHIKIMATE/QUINATE HYDROXYCINNAMOYL TRANSFERAS	CDS	G106D
AtChr5	19898808	.	C	T	911.57	30.39	PASS	0,1,0,29	30	1/1	NA	1,29	30	0,1,0,29	40.45	19898808	Chr5	AT5G49100	AT5G49100.1	unkown protein	CDS	C28Y
AtChr5	20437063	.	C	T	638.64	35.48	LowCov	0,0,0,18	18	1/1	NA	0,18	18	0,0,0,18	51.16	20437063	Chr5	AT5G50200	AT5G50200.1|AT5G50200.2|AT5G50200.3	ATNRT3.1, NITRATE TRANSPORTER 3.1, NRT3.1, WOUND-RESPONSIVE 3, WR3	CDS	A54V
AtChr5	20511516	.	C	T	249.28	31.16	LowCov	0,0,0,8	8	1/1	NA	0,8	8	0,0,0,8	21.07	20511516	Chr5	NA	NA
AtChr5	20660996	.	C	T	594.21	34.95	LowCov	0,0,0,17	17	1/1	NA	0,17	17	0,0,0,17	48.15	20660996	Chr5	NA	NA
AtChr5	20830559	.	C	T	513.8	32.11	LowCov	0,0,0,16	16	1/1	NA	0,16	16	0,0,0,16	42.14	20830559	Chr5	NA	NA
AtChr5	21046447	.	T	A	82.54	27.51	LowCov	3,0,0,0	3	1/1	NA	0,3	3	3,0,0,0	9.03	21046447	Chr5	NA	NA
AtChr5	21088687	.	C	T	610.18	35.89	LowCov	0,0,0,17	17	1/1	NA	0,17	17	0,0,0,17	48.15	21088687	Chr5	NA	NA
AtChr5	21102630	.	C	T	607.78	31.99	LowCov	0,0,0,19	19	1/1	NA	0,19	19	0,0,0,19	54.13	21102630	Chr5	AT5G51930	AT5G51930.1	Glucose-methanol-choline (GMC) oxidoreductase family protein	CDS	A298V
AtChr5	21188974	.	C	T	552.79	30.71	LowCov	0,0,0,18	18	1/1	NA	0,18	18	0,0,0,18	45.14	21188974	Chr5	NA	NA
AtChr5	21288049	.	C	T	825.99	37.55	PASS	0,0,0,22	22	1/1	NA	0,22	22	0,0,0,22	63.21	21288049	Chr5	AT5G52440	NA
AtChr5	21421368	.	C	T	552.98	30.72	LowCov	0,0,1,17	18	1/1	NA	0,17	18	0,0,1,17	45.14	21421368	Chr5	AT5G52860	AT5G52860.1	ABCG8, ATP-BINDING CASSETTE G8	CDS	I60V
AtChr5	22020813	.	A	T	52.77	7.54	LowCov	2,0,0,5	7	1/1	NA	2,5	7	2,0,0,5	9.01	22020813	Chr5	NA	NA
AtChr5	22815034	.	C	G	644.04	37.88	LowCov	0,0,17,0	17	1/1	NA	0,17	17	0,0,17,0	51.15	22815034	Chr5	AT5G56330	NA
AtChr5	23093293	.	C	T	310.9	34.54	LowCov	0,0,0,9	9	1/1	NA	0,9	9	0,0,0,9	27.06	23093293	Chr5	NA	NA
AtChr5	23337191	.	C	T	612.9	36.05	LowCov	0,0,0,17	17	1/1	NA	0,17	17	0,0,0,17	48.16	23337191	Chr5	NA	NA
AtChr5	23578323	.	C	T	945.89	36.38	PASS	0,0,0,26	26	1/1	NA	0,26	26	0,0,0,26	72.24	23578323	Chr5	AT5G58320	AT5G58320.1|AT5G58320.2|AT5G58320.3	NET4A actin-membrane interaction	CDS	S120F
AtChr5	23625239	.	C	T	845.28	33.81	PASS	0,0,0,25	25	1/1	NA	0,25	25	0,0,0,25	66.21	23625239	Chr5	AT5G58440	NA
AtChr5	24314736	.	C	T	546.93	32.17	LowCov	0,0,0,17	17	1/1	NA	0,17	17	0,0,0,17	42.14	24314736	Chr5	NA	NA
AtChr5	24848744	.	C	T	828.46	37.66	PASS	0,0,0,22	22	1/1	NA	0,22	22	0,0,0,22	66.21	24848744	Chr5	AT5G61865	AT5G61865.1	unkown protein	CDS	A128V
AtChr5	25072844	.	C	T	551.84	34.49	LowCov	0,0,0,16	16	1/1	NA	0,16	16	0,0,0,16	45.14	25072844	Chr5	AT5G62440	AT5G62440.1	DOMINO1	CDS	V129I
AtChr5	25258151	.	C	T	726.25	33.01	PASS	0,0,0,22	22	1/1	NA	0,22	22	0,0,0,22	57.19	25258151	Chr5	AT5G62940	AT5G62940.1	DNA BINDING WITH ONE FINGER 5.6, DOF5.6, HCA2, HIGH CAMBIAL ACTIVITY2	CDS	V51M
AtChr5	25382369	.	C	T	767.69	34.9	PASS	0,0,0,22	22	1/1	NA	0,22	22	0,0,0,22	60.19	25382369	Chr5	NA	NA
AtChr5	25386292	.	C	T	602.19	31.69	LowCov	0,0,0,19	19	1/1	NA	0,19	19	0,0,0,19	48.15	25386292	Chr5	AT5G63370	AT5G63370.1|AT5G63370.2|AT5G63370.3|AT5G63370.4	CDKG1, CYCLIN-DEPENDENT KINASE G1	CDS	no ex
AtChr5	25644214	.	C	T	551.92	32.47	LowCov	0,0,0,17	17	1/1	NA	0,17	17	0,0,0,17	48.11	25644214	Chr5	AT5G64070	AT5G64070.1	PHOSPHATIDYLINOSITOL 4-OH KINASE BETA1, PI-4KBETA1, PI4KBETA1	5' UTR
AtChr5	25734036	.	C	T	430.45	33.11	LowCov	0,0,0,13	13	1/1	NA	0,13	13	0,0,0,13	36.11	25734036	Chr5	NA	NA
AtChr5	26031595	.	C	T	403.11	31.01	LowCov	0,0,0,13	13	1/1	NA	0,13	13	0,0,0,13	33.11	26031595	Chr5	AT5G65160	NA
AtChr5	26113946	.	C	T	540.37	30.02	LowCov	0,0,0,18	18	1/1	NA	0,18	18	0,0,0,18	45.13	26113946	Chr5	AT5G65340	AT5G65340.1	Protein of unknown function, DUF617	CDS	R167Q
AtChr5	26435938	.	C	T	815.32	35.45	PASS	0,0,0,23	23	1/1	NA	0,23	23	0,0,0,23	63.21	26435938	Chr5	AT5G66130	AT5G66130.1	ATRAD17, RAD17, RADIATION SENSITIVE 17 DNA repair	CDS	H359Y
AtChr5	26602261	.	C	T	621.85	32.73	LowCov	0,1,0,18	19	1/1	NA	1,18	19	0,1,0,18	16.38	26602261	Chr5	NA	NA
AtChr5	26613673	.	C	T	238.74	26.53	LowCov	1,0,0,8	9	1/1	NA	0,8	9	1,0,0,8	21.07	26613673	Chr5	NA	NA
AtChr5	26927509	.	C	T	446.01	29.73	LowCov	0,0,0,15	15	1/1	NA	0,15	15	0,0,0,15	39.1	26927509	Chr5	AT5G67470	AT5G67470.1	ARABIDOPSIS FORMIN HOMOLOG 6, ATFH6, FH6, FORMIN HOMOLOG 6	CDS	no ex

## Sheet: Tabelle1
CHROMOSOME	POSITION	DBSNP.ID	REFERENCE.BASE	OBSERVED.BASE	QUALITY.SCORE	QD	FILTER	A.C.G.T	COVERAGE	P1953.GENOTYPE	P1953.ALLELE.BALANCE	P1953.ALLELE.DEPTH	P1953.COVERAGE	P1953.BC	P1953.GQ	SNP_POS	CHROMOSOM	gene	exon	Annotation	EXON/INTRON/UTR	aa exchange
AtChr1	37433	.	G	A	669.78	37.21	LowCov	18,0,0,0	18	1/1	NA	0,18	18	18,0,0,0	54.17	37433	Chr1	AT1G01060	AT1G01060.2|AT1G01060.5	LHY (LATE ELONGATED HYPOCOTYL); DNA binding / transcription factor	5' UTR
AtChr1	619857	.	G	A	613.69	34.09	LowCov	18,0,0,0	18	1/1	NA	0,18	18	18,0,0,0	51.14	619857	Chr1	AT1G02810	AT1G02810.1	pectinesterase family protein	EXON	A422T
AtChr1	694834	.	G	A	451.16	32.23	LowCov	14,0,0,0	14	1/1	NA	0,14	14	14,0,0,0	39.11	694834	Chr1	AT1G03010	AT1G03010.1	Phototropic-responsive NPH3 family protein	EXON	no ex
AtChr1	1054037	.	G	A	721.41	34.35	PASS	20,0,1,0	21	1/1	NA	1,20	21	20,0,1,0	26.76	1054037	Chr1	AT1G04080	AT1G04080.1|AT1G04080.2|AT1G04080.3	PRP39	EXON	R325K
AtChr1	1077878	.	G	A	870.09	32.23	PASS	27,0,0,0	27	1/1	NA	0,27	27	27,0,0,0	72.18	1077878	Chr1	AT1G04140	AT1G04140.1|AT1G04140.2	Transducin family protein / WD-40 repeat family protein	EXON	P410L
AtChr1	1106571	.	G	A	636.61	37.45	LowCov	17,0,0,0	17	1/1	NA	0,17	17	17,0,0,0	51.17	1106571	Chr1	AT1G04190	AT1G04190.1	TPR3	3' UTR
AtChr1	1119789	.	G	A	598.56	35.21	LowCov	17,0,0,0	17	1/1	NA	0,17	17	17,0,0,0	48.16	1119789	Chr1	AT1G04220	AT1G04220.1	3-KETOACYL-COA SYNTHASE 2, KCS2	3' UTR
AtChr1	1173991	.	G	A	399.32	36.3	LowCov	11,0,0,0	11	1/1	NA	0,11	11	11,0,0,0	33.09	1173991	Chr1	NA	NA
AtChr1	2044115	.	G	A	458.64	32.76	LowCov	14,0,0,0	14	1/1	NA	0,14	14	14,0,0,0	42.11	2044115	Chr1	AT1G06670	AT1G06670.1	NIH nuclear DEIH-box helicase	EXON	A577T
AtChr1	2090689	.	G	A	569.19	31.62	LowCov	17,0,1,0	18	1/1	NA	1,17	18	17,0,1,0	48.15	2090689	Chr1	AT1G06800	AT1G06800.1|AT1G06800.2	DAD1-LIKE LIPASE 4, DALL4, PHOSPHOLIPASE A I GAMMA 1, PLA-I{GAMMA}1	EXON	S252F
AtChr1	2249915	.	G	A	702.23	35.11	LowCov	20,0,0,0	20	1/1	NA	0,20	20	20,0,0,0	57.18	2249915	Chr1	AT1G07320	AT1G07320.1|AT1G07320.2|AT1G07320.3|AT1G07320.4	EMB2784, EMBRYO DEFECTIVE 2784, PLASTID RIBOSOMAL PROTEIN L4, PRPL4, RIBOSOMAL PROTEIN L4, RPL4	EXON	no ex
AtChr1	2365427	.	G	A	652.13	32.61	LowCov	19,0,1,0	20	1/1	NA	1,19	20	19,0,1,0	14.96	2365427	Chr1	AT1G07650	NA
AtChr1	3334364	.	G	A	252.84	28.09	LowCov	9,0,0,0	9	1/1	NA	0,9	9	9,0,0,0	24.06	3334364	Chr1	AT1G10170	AT1G10170.1	ATNFXL1, NF-X-LIKE 1, NFXL1	EXON	A1043V
AtChr1	3343618	.	G	A	291.4	29.14	LowCov	10,0,0,0	10	1/1	NA	0,10	10	10,0,0,0	24.08	3343618	Chr1	NA	NA
AtChr1	3795371	.	G	A	462.37	33.03	LowCov	14,0,0,0	14	1/1	NA	0,14	14	14,0,0,0	42.11	3795371	Chr1	AT1G11300	AT1G11300.1	EGM1, ENHANCED SHOOT GROWTH UNDER MANNITOL STRESS 1	EXON	W328-
AtChr1	4006922	.	G	A	336.67	33.67	LowCov	10,0,0,0	10	1/1	NA	0,10	10	10,0,0,0	30.09	4006922	Chr1	NA	NA
AtChr1	4060643	.	G	A	532.48	33.28	LowCov	16,0,0,0	16	1/1	NA	0,16	16	16,0,0,0	42.14	4060643	Chr1	NA	NA
AtChr1	4719393	.	G	A	462.47	35.57	LowCov	13,0,0,0	13	1/1	NA	0,13	13	13,0,0,0	36.12	4719393	Chr1	NA	NA
AtChr1	6260382	.	G	A	588.9	34.64	LowCov	17,0,0,0	17	1/1	NA	0,17	17	17,0,0,0	48.15	6260382	Chr1	AT1G18190	AT1G18190.1	GC2, GOLGIN CANDIDATE 2	EXON	no ex
AtChr1	6641496	.	G	A	687.01	31.23	PASS	21,1,0,0	22	1/1	NA	0,21	22	21,1,0,0	54.18	6641496	Chr1	NA	NA
AtChr1	6743694	.	C	A	515.9	34.39	LowCov	15,0,0,0	15	1/1	NA	0,15	15	15,0,0,0	42.13	6743694	Chr1	NA	NA
AtChr1	6948885	.	G	A	483.99	30.25	LowCov	16,0,0,0	16	1/1	NA	0,16	16	16,0,0,0	42.1	6948885	Chr1	AT1G20040	AT1G20040.1	pre-tRNA	-	-
AtChr1	7044092	.	G	A	831.15	31.97	PASS	26,0,0,0	26	1/1	NA	0,26	26	26,0,0,0	69.21	7044092	Chr1	AT1G20350	AT1G20350.1	ATTIM17-1 (Arabidopsis thaliana translocase inner membrane subunit 17-1); P-P-bond-hydrolysis-driven protein transmembrane transporter	EXON	G119E
AtChr1	7056152	.	C	A	31.82	15.91	LowCov	2,0,0,0	2	1/1	NA	0,2	2	2,0,0,0	6.01	7056152	Chr1	NA	NA
AtChr1	7071868	.	G	A	551.32	32.43	LowCov	17,0,0,0	17	1/1	NA	0,17	17	17,0,0,0	48.14	7071868	Chr1	NA	NA
AtChr1	7097358	.	G	A	607.22	33.73	LowCov	17,1,0,0	18	1/1	NA	0,17	18	17,1,0,0	48.16	7097358	Chr1	AT1G20490	AT1G20490.1	AMP-dependent synthetase	3' UTR
AtChr1	7230187	.	G	A	648.4	34.13	LowCov	19,0,0,0	19	1/1	NA	0,19	19	19,0,0,0	51.15	7230187	Chr1	AT1G20800	AT1G20800.2	F-box family protein	EXON	no ex
AtChr1	7394560	.	G	A	609.56	32.08	LowCov	19,0,0,0	19	1/1	NA	0,19	19	19,0,0,0	48.16	7394560	Chr1	NA	NA
AtChr1	7401172	.	G	A	676.62	37.59	LowCov	18,0,0,0	18	1/1	NA	0,18	18	18,0,0,0	54.17	7401172	Chr1	NA	NA
AtChr1	7483549	.	G	A	227.12	32.45	LowCov	7,0,0,0	7	1/1	NA	0,7	7	7,0,0,0	21.06	7483549	Chr1	NA	NA
AtChr1	7583430	.	G	A	702.34	33.44	PASS	21,0,0,0	21	1/1	NA	0,21	21	21,0,0,0	57.17	7583430	Chr1	AT1G21630	AT1G21630.1|AT1G21630.2	Calcium-binding EF-hand family protein	EXON	no ex
AtChr1	7644283	.	G	A	599.27	31.54	LowCov	19,0,0,0	19	1/1	NA	0,19	19	19,0,0,0	48.15	7644283	Chr1	AT1G21740	AT1G21740.1	Protein of unkown function	EXON	W689-
AtChr1	7835079	.	G	A	510.55	34.04	LowCov	15,0,0,0	15	1/1	NA	0,15	15	15,0,0,0	42.13	7835079	Chr1	NA	NA
AtChr1	8439236	.	G	A	751.93	32.69	PASS	23,0,0,0	23	1/1	NA	0,23	23	23,0,0,0	60.19	8439236	Chr1	AT1G23890	AT1G23890.1|AT1G23890.2	NHL repeat-containing protein	EXON	no ex
AtChr1	9010290	.	C	A	166.59	33.32	LowCov	5,0,0,0	5	1/1	NA	0,5	5	5,0,0,0	15.05	9010290	Chr1	NA	AT1G25886.1
AtChr1	9674008	.	G	A	523.48	32.72	LowCov	16,0,0,0	16	1/1	NA	0,16	16	16,0,0,0	42.14	9674008	Chr1	AT1G27770	AT1G27770.1|AT1G27770.2	ACA1, AUTOINHIBITED CA2+-ATPASE 1, PEA1, PLASTID ENVELOPE ATPASE 1	EXON	A486V
AtChr1	9703771	.	G	A	643.4	37.85	LowCov	17,0,0,0	17	1/1	NA	0,17	17	17,0,0,0	51.16	9703771	Chr1	AT1G27850	AT1G27850.1	unkown protein	3' UTR
AtChr1	9759694	.	G	A	722.49	32.84	PASS	22,0,0,0	22	1/1	NA	0,22	22	22,0,0,0	57.17	9759694	Chr1	NA	NA
AtChr1	9806459	.	G	A	413.3	37.57	LowCov	11,0,0,0	11	1/1	NA	0,11	11	11,0,0,0	33.11	9806459	Chr1	AT1G28110	AT1G28110.1|AT1G28110.2	SCPL45, SERINE CARBOXYPEPTIDASE-LIKE 45	EXON	S95L
AtChr1	9909059	.	G	A	603.87	35.52	LowCov	17,0,0,0	17	1/1	NA	0,17	17	17,0,0,0	51.15	9909059	Chr1	AT1G28307	AT1G28307.1	unkown protein	EXON	G14S
AtChr1	9934566	.	G	A	549.02	32.3	LowCov	17,0,0,0	17	1/1	NA	0,17	17	17,0,0,0	45.14	9934566	Chr1	AT1G28330	AT1G28330.2|AT1G28330.3|AT1G28330.5	ATDRM1, DORMANCY-ASSOCIATED PROTEIN 1, DORMANCY-ASSOCIATED PROTEIN-LIKE 1, DRM1, DYL1	EXON-INTRON boundary	no ex
AtChr1	10438806	.	G	A	555.99	34.75	LowCov	16,0,0,0	16	1/1	NA	0,16	16	16,0,0,0	45.14	10438806	Chr1	AT1G29820	AT1G29820.1|AT1G29820.2	Magnesium transporter CorA-like family protein	EXON	no ex
AtChr1	10748211	.	G	A	301.04	30.1	LowCov	10,0,0,0	10	1/1	NA	0,10	10	10,0,0,0	24.08	10748211	Chr1	NA	NA
AtChr1	11368677	.	G	A	384.06	27.43	LowCov	14,0,0,0	14	1/1	NA	0,14	14	14,0,0,0	30.1	11368677	Chr1	AT1G31740	NA
AtChr1	11607942	.	G	A	558.78	34.92	LowCov	16,0,0,0	16	1/1	NA	0,16	16	16,0,0,0	48.15	11607942	Chr1	AT1G32220	AT1G32220.1	NAD(P)-binding Rossmann-fold superfamily protein	5' UTR
AtChr1	11618156	.	G	A	296.15	32.91	LowCov	9,0,0,0	9	1/1	NA	0,9	9	9,0,0,0	24.08	11618156	Chr1	NA	NA
AtChr1	11817683	.	G	A	338.22	30.75	LowCov	11,0,0,0	11	1/1	NA	0,11	11	11,0,0,0	30.09	11817683	Chr1	NA	NA
AtChr1	12031426	.	G	A	781.65	35.53	PASS	22,0,0,0	22	1/1	NA	0,22	22	22,0,0,0	60.2	12031426	Chr1	NA	NA
AtChr1	12545254	.	G	A	943.51	34.94	PASS	27,0,0,0	27	1/1	NA	0,27	27	27,0,0,0	75.24	12545254	Chr1	AT1G34360	AT1G34360.1	Translation initiation factor 3 (IF-3) family protein	EXON	no ex
AtChr1	12595452	.	G	A	517.9	34.53	LowCov	15,0,0,0	15	1/1	NA	0,15	15	15,0,0,0	42.14	12595452	Chr1	AT1G34460	NA
AtChr1	12636908	.	G	A	397.3	36.12	LowCov	11,0,0,0	11	1/1	NA	0,11	11	11,0,0,0	33.1	12636908	Chr1	NA	NA
AtChr1	12808022	.	G	A	96.43	24.11	LowCov	4,0,0,0	4	1/1	NA	0,4	4	4,0,0,0	12.01	12808022	Chr1	NA	NA
AtChr1	13095740	.	G	A	555.39	30.86	LowCov	17,0,1,0	18	1/1	NA	1,17	18	17,0,1,0	8.93	13095740	Chr1	AT1G35530	NA
AtChr1	13129015	.	G	A	185.92	26.56	LowCov	7,0,0,0	7	1/1	NA	0,7	7	7,0,0,0	18.05	13129015	Chr1	NA	NA
AtChr1	13136001	.	G	A	508.56	36.33	LowCov	14,0,0,0	14	1/1	NA	0,14	14	14,0,0,0	42.12	13136001	Chr1	NA	NA
AtChr1	13179896	.	G	A	514.72	32.17	LowCov	16,0,0,0	16	1/1	NA	0,16	16	16,0,0,0	42.13	13179896	Chr1	NA	NA
AtChr1	13335026	.	G	A	748.18	35.63	PASS	21,0,0,0	21	1/1	NA	0,21	21	21,0,0,0	60.17	13335026	Chr1	NA	NA
AtChr1	13660596	.	G	A	191.22	23.9	LowCov	8,0,0,0	8	1/1	NA	0,8	8	8,0,0,0	18.03	13660596	Chr1	NA	NA
AtChr1	14061390	.	G	A	688.71	36.25	LowCov	19,0,0,0	19	1/1	NA	0,19	19	19,0,0,0	54.18	14061390	Chr1	NA	NA
AtChr1	14297652	.	T	A	413.67	37.61	LowCov	11,0,0,0	11	1/1	NA	0,11	11	11,0,0,0	33.11	14297652	Chr1	NA	NA
AtChr1	14302785	.	G	A	483.94	34.57	LowCov	14,0,0,0	14	1/1	NA	0,14	14	14,0,0,0	39.13	14302785	Chr1	NA	AT1G38140.1
AtChr1	14334527	.	G	A	511.04	34.07	LowCov	15,0,0,0	15	1/1	NA	0,15	15	15,0,0,0	42.13	14334527	Chr1	NA	AT1G38185.1
AtChr1	14438379	.	G	A	628.83	33.1	LowCov	19,0,0,0	19	1/1	NA	0,19	19	19,0,0,0	51.15	14438379	Chr1	NA	AT1G38360.1
AtChr1	14441481	.	G	A	567.76	37.85	LowCov	15,0,0,0	15	1/1	NA	0,15	15	15,0,0,0	45.15	14441481	Chr1	NA	AT1G38360.1
AtChr1	14476826	.	G	A	633.9	31.7	LowCov	20,0,0,0	20	1/1	NA	0,20	20	20,0,0,0	51.15	14476826	Chr1	NA	NA
AtChr1	14609802	.	A	T	35.63	7.13	LowCov	1,0,0,4	5	1/1	NA	1,4	5	1,0,0,4	6.02	14609802	Chr1	NA	NA
AtChr1	14658496	.	G	T	30.44	15.22	LowCov	0,0,0,2	2	1/1	NA	0,2	2	0,0,0,2	5.99	14658496	Chr1	NA	NA
AtChr1	14734903	.	G	T	35.63	11.88	LowCov	0,0,1,2	3	1/1	NA	1,2	3	0,0,1,2	6.02	14734903	Chr1	NA	NA
AtChr1	14739931	.	C	T	37.93	3.45	LowCov	0,0,0,11	11	1/1	NA	0,11	11	0,0,0,11	6.02	14739931	Chr1	NA	NA
AtChr1	14744755	.	C	T	273.38	27.34	LowCov	0,0,0,10	10	1/1	NA	0,10	10	0,0,0,10	24.08	14744755	Chr1	NA	NA
AtChr1	15003283	.	G	A	337.07	33.71	LowCov	10,0,0,0	10	1/1	NA	0,10	10	10,0,0,0	30.08	15003283	Chr1	NA	NA
AtChr1	15107180	.	C	A	68.27	22.76	LowCov	3,0,0,0	3	1/1	NA	0,3	3	3,0,0,0	9.02	15107180	Chr1	NA	NA
AtChr1	15170453	.	T	C	35.63	17.82	LowCov	0,2,0,0	2	1/1	NA	0,2	2	0,2,0,0	6.02	15170453	Chr1	NA	NA
AtChr1	15195032	.	A	T	35.63	8.91	LowCov	2,0,0,2	4	1/1	NA	2,2	4	2,0,0,2	6.02	15195032	Chr1	NA	NA
AtChr1	15195033	.	T	C	35.63	8.91	LowCov	0,2,0,2	4	1/1	NA	2,2	4	0,2,0,2	6.02	15195033	Chr1	NA	NA
AtChr1	15195799	.	T	C	35.63	17.82	LowCov	0,2,0,0	2	1/1	NA	0,2	2	0,2,0,0	6.02	15195799	Chr1	NA	NA
AtChr1	15494822	.	G	A	944.34	34.98	PASS	27,0,0,0	27	1/1	NA	0,27	27	27,0,0,0	75.24	15494822	Chr1	NA	AT1G41710.1
AtChr1	15578444	.	G	A	510.43	36.46	LowCov	14,0,0,0	14	1/1	NA	0,14	14	14,0,0,0	42.13	15578444	Chr1	NA	NA
AtChr1	15726235	.	G	A	547.39	34.21	LowCov	16,0,0,0	16	1/1	NA	0,16	16	16,0,0,0	45.13	15726235	Chr1	NA	AT1G42110.1
AtChr1	15737794	.	G	A	369.68	28.44	LowCov	12,1,0,0	13	1/1	NA	0,12	13	12,1,0,0	30.1	15737794	Chr1	NA	AT1G42140.1
AtChr1	15769314	.	G	A	850.91	32.73	PASS	24,1,1,0	26	1/1	NA	1,24	26	24,1,1,0	69.22	15769314	Chr1	NA	AT1G42220.1
AtChr1	15933053	.	G	A	324.28	36.03	LowCov	9,0,0,0	9	1/1	NA	0,9	9	9,0,0,0	27.09	15933053	Chr1	AT1G42470	AT1G42470.1	ATNPC1 - 1, NIEMANN-PICK DISEASE TYPE C1-1	EXON	no ex
AtChr1	16059191	.	G	A	330.23	36.69	LowCov	9,0,0,0	9	1/1	NA	0,9	9	9,0,0,0	27.09	16059191	Chr1	NA	NA
AtChr1	16092519	.	G	A	779.97	33.91	PASS	23,0,0,0	23	1/1	NA	0,23	23	23,0,0,0	60.2	16092519	Chr1	NA	NA
AtChr1	16122462	.	G	A	773.26	33.62	PASS	23,0,0,0	23	1/1	NA	0,23	23	23,0,0,0	63.19	16122462	Chr1	NA	NA
AtChr1	16172307	.	G	A	512.41	34.16	LowCov	15,0,0,0	15	1/1	NA	0,15	15	15,0,0,0	42.13	16172307	Chr1	NA	NA
AtChr1	16511188	.	C	A	62.5	6.25	LowCov	8,0,0,2	10	1/1	NA	0,8	10	8,0,0,2	9.02	16511188	Chr1	NA	NA
AtChr1	16544158	.	G	A	651.17	36.18	LowCov	18,0,0,0	18	1/1	NA	0,18	18	18,0,0,0	51.17	16544158	Chr1	NA	NA
AtChr1	20090211	.	T	A	82.13	27.38	LowCov	3,0,0,0	3	1/1	NA	0,3	3	3,0,0,0	9.03	20090211	Chr1	NA	NA
AtChr2	14225	.	T	C	35.63	17.82	LowCov	0,2,0,0	2	1/1	NA	0,2	2	0,2,0,0	6.02	14225	Chr2	NA	NA
AtChr2	14260	.	A	T	35.63	11.88	LowCov	0,0,1,2	3	1/1	NA	0,2	3	0,0,1,2	6.02	14260	Chr2	NA	NA
AtChr2	14271	.	G	C	35.63	8.91	LowCov	0,3,1,0	4	1/1	NA	1,3	4	0,3,1,0	6.02	14271	Chr2	NA	NA
AtChr2	14283	.	C	T	35.63	8.91	LowCov	0,1,0,3	4	1/1	NA	1,3	4	0,1,0,3	6.02	14283	Chr2	NA	NA
AtChr2	95694	.	C	T	906.81	33.59	PASS	0,1,0,26	27	1/1	NA	1,26	27	0,1,0,26	40.89	95694	Chr2	AT2G01140	NA
AtChr2	739498	.	C	T	557.2	30.96	LowCov	0,1,0,17	18	1/1	NA	1,17	18	0,1,0,17	9.39	739498	Chr2	AT2G02660	AT2G02660.1	F-box associated ubiquitination effector family protein	EXON	S332L
AtChr2	2568811	.	C	T	68.27	17.07	LowCov	0,0,0,4	4	1/1	NA	0,4	4	0,0,0,4	9.02	2568811	Chr2	NA	AT2G06470.1
AtChr2	2834540	.	C	T	389.22	29.94	LowCov	0,1,0,12	13	1/1	NA	1,12	13	0,1,0,12	8.53	2834540	Chr2	NA	AT2G06920.1
AtChr2	3359233	.	A	C	31.82	2.65	LowCov	3,6,3,0	12	1/1	NA	3,6	12	3,6,3,0	6.01	3359233	Chr2	AT2G07798	AT2G07798.1	unkown protein	EXON	N124T
AtChr2	3612038	.	C	T	35.63	8.91	LowCov	0,2,0,2	4	1/1	NA	2,2	4	0,2,0,2	6.02	3612038	Chr2	NA	NA
AtChr2	3612041	.	G	A	68.27	13.65	LowCov	3,0,2,0	5	1/1	NA	2,3	5	3,0,2,0	9.02	3612041	Chr2	NA	NA
AtChr2	3612050	.	T	A	101.24	16.87	LowCov	4,1,0,1	6	1/1	NA	1,4	6	4,1,0,1	12.03	3612050	Chr2	NA	NA
AtChr2	3629778	.	T	C	68.27	13.65	LowCov	1,3,0,1	5	1/1	NA	1,3	5	1,3,0,1	9.02	3629778	Chr2	NA	NA
AtChr2	3947274	.	T	C	30.84	2.8	LowCov	0,6,0,5	11	1/1	NA	5,6	11	0,6,0,5	6.01	3947274	Chr2	NA	AT2G10280.1
AtChr2	4085646	.	C	T	136.63	22.77	LowCov	0,0,0,6	6	1/1	NA	0,6	6	0,0,0,6	15.03	4085646	Chr2	NA	NA
AtChr2	4899961	.	C	T	183.06	26.15	LowCov	0,0,0,7	7	1/1	NA	0,7	7	0,0,0,7	18.03	4899961	Chr2	NA	NA
AtChr2	5137956	.	C	T	548.43	36.56	LowCov	0,0,0,15	15	1/1	NA	0,15	15	0,0,0,15	45.14	5137956	Chr2	NA	AT2G12590.1
AtChr2	9219779	.	G	A	515.47	32.22	LowCov	15,0,1,0	16	1/1	NA	1,15	16	15,0,1,0	5.92	9219779	Chr2	AT2G21530	AT2G21530.1	SMAD/FHA domain-containing protein	EXON	A105T
AtChr2	12048829	.	G	A	534.94	35.66	LowCov	15,0,0,0	15	1/1	NA	0,15	15	15,0,0,0	42.14	12048829	Chr2	NA	NA
AtChr2	12182514	.	G	A	190.18	31.7	LowCov	6,0,0,0	6	1/1	NA	0,6	6	6,0,0,0	18.04	12182514	Chr2	NA	NA
AtChr2	14599200	.	G	A	344.38	21.52	LowCov	14,0,2,0	16	1/1	NA	2,14	16	14,0,2,0	7.46	14599200	Chr2	NA	NA
AtChr2	15309579	.	C	T	475.26	27.96	LowCov	0,0,0,17	17	1/1	NA	0,17	17	0,0,0,17	39.12	15309579	Chr2	AT2G36490	AT2G36490.1	ATROS1, DEMETER-LIKE 1, DML1, REPRESSOR OF SILENCING1, ROS1	EXON	A1152T
AtChr2	15322036	.	C	T	632.85	31.64	LowCov	0,0,0,20	20	1/1	NA	0,20	20	0,0,0,20	51.14	15322036	Chr2	AT2G36530	AT2G36530.1	LOS2 (Low expression of osmotically responsive genes 1)	EXON	G248E
AtChr2	15757940	.	C	T	876.85	38.12	PASS	0,0,0,23	23	1/1	NA	0,23	23	0,0,0,23	69.22	15757940	Chr2	AT2G37555	NA
AtChr2	15802558	.	C	T	716.76	35.84	LowCov	0,0,0,20	20	1/1	NA	0,20	20	0,0,0,20	57.16	15802558	Chr2	AT2G37678	NA
AtChr2	16009320	.	C	T	379.51	25.3	LowCov	0,0,0,15	15	1/1	NA	0,15	15	0,0,0,15	33.09	16009320	Chr2	AT2G38220	AT2G38220.1	ABERRANT POLLEN DEVELOPMENT 3, APD3	EXON	S163F
AtChr2	16350213	.	C	T	521.33	37.24	LowCov	0,0,0,14	14	1/1	NA	0,14	14	0,0,0,14	42.14	16350213	Chr2	AT2G39190	AT2G39190.1|AT2G39190.2	ATATH8	EXON	A25V
AtChr2	16879844	.	C	T	408.48	34.04	LowCov	0,0,0,12	12	1/1	NA	0,12	12	0,0,0,12	33.11	16879844	Chr2	AT2G40430	NA
AtChr2	17289500	.	C	T	673.16	33.66	LowCov	0,0,0,20	20	1/1	NA	0,20	20	0,0,0,20	54.17	17289500	Chr2	NA	NA
AtChr2	17409697	.	C	T	662.37	33.12	LowCov	0,0,0,20	20	1/1	NA	0,20	20	0,0,0,20	54.15	17409697	Chr2	AT2G41730	AT2G41730.1	unkown protein	EXON	no ex
AtChr2	18129888	.	C	T	446.24	34.33	LowCov	0,0,0,13	13	1/1	NA	0,13	13	0,0,0,13	36.11	18129888	Chr2	AT2G43750	NA
AtChr2	18208957	.	C	T	503.42	33.56	LowCov	0,0,0,15	15	1/1	NA	0,15	15	0,0,0,15	42.12	18208957	Chr2	AT2G43980	AT2G43980.1	INOSITOL 1,3,4-TRISPHOSPHATE 5/6-KINASE 4, ATITPK4, INOSITOL 1,3,4-TRISPHOSPHATE 5/6-KINASE 4, ITPK4	EXON	A371T
AtChr2	18220906	.	C	T	1009.16	36.04	PASS	0,0,0,28	28	1/1	NA	0,28	28	0,0,0,28	78.25	18220906	Chr2	AT2G44030	AT2G44030.1	Galactose oxidase/kelch repeat superfamily protei	EXON	S274F
AtChr2	18293144	.	C	T	133.21	33.3	LowCov	0,0,0,4	4	1/1	NA	0,4	4	0,0,0,4	12.04	18293144	Chr2	NA	NA
AtChr2	18526185	.	C	T	239.85	29.98	LowCov	0,0,0,8	8	1/1	NA	0,8	8	0,0,0,8	21.07	18526185	Chr2	AT2G44920	AT2G44920.1	Tetratricopeptide repeat (TPR)-like superfamily protein	EXON	no ex
AtChr2	18941896	.	C	T	713.19	33.96	PASS	0,0,0,21	21	1/1	NA	0,21	21	0,0,0,21	57.17	18941896	Chr2	AT2G46060	AT2G46060.1|AT2G46060.2	Transmembrane protein-related	EXON	V689I
AtChr2	19567346	.	C	T	696.95	30.3	PASS	0,2,0,21	23	1/1	NA	2,21	23	0,2,0,21	15.43	19567346	Chr2	AT2G47760	AT2G47760.1|AT2G47760.2|AT2G47760.3	ALG3, ARABIDOPSIS THALIANA ASPARAGINE-LINKED GLYCOSYLATION 3, ASPARAGINE-LINKED GLYCOSYLATION 3, ATALG3	EXON	W139-
AtChr2	19697822	.	T	A	65.94	13.19	LowCov	4,0,0,1	5	1/1	NA	1,4	5	4,0,0,1	11.95	19697822	Chr2	NA	NA
AtChr2	19697829	.	T	A	65.94	13.19	LowCov	4,0,0,1	5	1/1	NA	1,4	5	4,0,0,1	11.95	19697829	Chr2	NA	NA
AtChr3	8268532	.	C	T	468.9	31.26	LowCov	0,0,0,15	15	1/1	NA	0,15	15	0,0,0,15	42.1	8268532	Chr3	AT3G23170	AT3G23170.1	unkown protein	EXON	D13N
AtChr3	8874763	.	C	T	215.07	30.72	LowCov	0,0,0,7	7	1/1	NA	0,7	7	0,0,0,7	18.06	8874763	Chr3	NA	NA
AtChr3	9014279	.	C	T	709.54	35.48	LowCov	0,0,0,20	20	1/1	NA	0,20	20	0,0,0,20	57.18	9014279	Chr3	NA	AT3G24675.1
AtChr3	9049517	.	C	T	506.19	33.75	LowCov	0,0,0,15	15	1/1	NA	0,15	15	0,0,0,15	42.13	9049517	Chr3	AT3G24780	AT3G24780.1	Uncharacterised conserved protein	EXON	no ex
AtChr3	9359783	.	C	T	397.33	24.83	LowCov	0,0,1,15	16	1/1	NA	0,15	16	0,0,1,15	39.08	9359783	Chr3	AT3G25700	AT3G25700.1	Eukaryotic aspartyl protease family protein	EXON	T284M
AtChr3	10107313	.	C	T	275.07	34.38	LowCov	0,0,0,8	8	1/1	NA	0,8	8	0,0,0,8	24.07	10107313	Chr3	NA	AT3G27327.1
AtChr3	10157990	.	C	T	539.73	38.55	LowCov	0,0,0,14	14	1/1	NA	0,14	14	0,0,0,14	42.14	10157990	Chr3	NA	NA
AtChr3	10961685	.	C	T	620.41	34.47	LowCov	0,0,0,18	18	1/1	NA	0,18	18	0,0,0,18	51.16	10961685	Chr3	NA	NA
AtChr3	11283111	.	C	T	571.97	35.75	LowCov	0,0,0,16	16	1/1	NA	0,16	16	0,0,0,16	48.15	11283111	Chr3	AT3G29380	AT3G29380.1	PBRP2, PLANT-SPECIFIC TFIIB-RELATED PROTEIN 2	EXON	no ex
AtChr3	11470152	.	C	T	375.25	28.87	LowCov	0,0,0,13	13	1/1	NA	0,13	13	0,0,0,13	30.1	11470152	Chr3	NA	NA
AtChr3	12046254	.	C	T	657.66	34.61	LowCov	0,0,0,19	19	1/1	NA	0,19	19	0,0,0,19	54.17	12046254	Chr3	NA	AT3G30416.1
AtChr3	12101209	.	C	T	589.74	34.69	LowCov	0,0,0,17	17	1/1	NA	0,17	17	0,0,0,17	48.15	12101209	Chr3	NA	NA
AtChr3	12183151	.	C	T	723.65	32.89	PASS	0,0,0,22	22	1/1	NA	0,22	22	0,0,0,22	57.18	12183151	Chr3	NA	NA
AtChr3	12288443	.	C	T	788.68	34.29	PASS	0,0,0,23	23	1/1	NA	0,23	23	0,0,0,23	63.2	12288443	Chr3	NA	AT3G30711.1
AtChr3	12392007	.	C	T	255.39	19.65	LowCov	2,0,0,11	13	1/1	NA	0,11	13	2,0,0,11	21.07	12392007	Chr3	NA	NA
AtChr3	12547457	.	C	T	371.66	37.17	LowCov	0,0,0,10	10	1/1	NA	0,10	10	0,0,0,10	30.1	12547457	Chr3	NA	NA
AtChr3	12609474	.	C	T	713.03	35.65	LowCov	0,0,0,20	20	1/1	NA	0,20	20	0,0,0,20	57.18	12609474	Chr3	NA	NA
AtChr3	12617331	.	C	T	370.9	24.73	LowCov	0,1,0,14	15	1/1	NA	1,14	15	0,1,0,14	14.4	12617331	Chr3	NA	AT3G30846.1
AtChr3	12674085	.	C	T	619.12	32.59	LowCov	0,0,0,19	19	1/1	NA	0,19	19	0,0,0,19	51.16	12674085	Chr3	NA	NA
AtChr3	12686633	.	C	T	451.47	32.25	LowCov	0,0,0,14	14	1/1	NA	0,14	14	0,0,0,14	39.12	12686633	Chr3	NA	AT3G31317.1
AtChr3	12707291	.	C	T	921.24	34.12	PASS	0,0,0,27	27	1/1	NA	0,27	27	0,0,0,27	72.23	12707291	Chr3	NA	NA
AtChr3	12729204	.	C	T	403.88	36.72	LowCov	0,0,0,11	11	1/1	NA	0,11	11	0,0,0,11	33.1	12729204	Chr3	NA	AT3G31365.1
AtChr3	12807304	.	C	T	426.15	35.51	LowCov	0,0,0,12	12	1/1	NA	0,12	12	0,0,0,12	36.1	12807304	Chr3	NA	NA
AtChr3	13057754	.	C	T	531.78	31.28	LowCov	0,0,0,17	17	1/1	NA	0,17	17	0,0,0,17	42.14	13057754	Chr3	NA	AT3G32043.1
AtChr3	13148478	.	C	T	902.35	32.23	PASS	0,0,0,28	28	1/1	NA	0,28	28	0,0,0,28	75.23	13148478	Chr3	NA	AT3G32164.1
AtChr3	13166386	.	C	T	531.73	31.28	LowCov	0,0,0,17	17	1/1	NA	0,17	17	0,0,0,17	45.14	13166386	Chr3	NA	AT3G32195.1
AtChr3	13166702	.	C	T	631.35	33.23	LowCov	0,0,0,19	19	1/1	NA	0,19	19	0,0,0,19	51.14	13166702	Chr3	NA	AT3G32195.1
AtChr3	13255361	.	C	T	504.04	33.6	LowCov	0,0,0,15	15	1/1	NA	0,15	15	0,0,0,15	39.13	13255361	Chr3	NA	AT3G32305.1
AtChr3	13666620	.	C	T	640.41	35.58	LowCov	0,0,0,18	18	1/1	NA	0,18	18	0,0,0,18	51.16	13666620	Chr3	NA	AT3G33070.1
AtChr3	13692792	.	T	G	54.17	10.83	LowCov	0,0,4,1	5	1/1	NA	1,4	5	0,0,4,1	11.92	13692792	Chr3	NA	NA
AtChr3	13692824	.	C	A	54.17	9.03	LowCov	5,1,0,0	6	1/1	NA	1,5	6	5,1,0,0	11.92	13692824	Chr3	NA	NA
AtChr3	13709924	.	A	G	195.71	2.61	PASS	3,0,72,0	75	1/1	NA	3,72	75	3,0,72,0	24	13709924	Chr3	NA	NA
AtChr3	13715854	.	G	A	235.62	29.45	LowCov	8,0,0,0	8	1/1	NA	0,8	8	8,0,0,0	21.07	13715854	Chr3	NA	NA
AtChr3	13746115	.	A	C	32.97	10.99	LowCov	0,3,0,0	3	1/1	NA	0,3	3	0,3,0,0	8.94	13746115	Chr3	NA	NA
AtChr3	13746122	.	A	C	32.97	10.99	LowCov	0,3,0,0	3	1/1	NA	0,3	3	0,3,0,0	8.94	13746122	Chr3	NA	NA
AtChr3	13768002	.	T	A	44.74	11.19	LowCov	3,0,0,1	4	1/1	NA	1,3	4	3,0,0,1	8.97	13768002	Chr3	NA	NA
AtChr3	13779644	.	G	A	239.18	34.17	LowCov	7,0,0,0	7	1/1	NA	0,7	7	7,0,0,0	21.07	13779644	Chr3	NA	NA
AtChr3	13839207	.	T	G	83.71	16.74	LowCov	0,0,5,0	5	1/1	NA	0,5	5	0,0,5,0	12	13839207	Chr3	NA	NA
AtChr3	13853274	.	C	T	32.97	10.99	LowCov	0,0,0,3	3	1/1	NA	0,3	3	0,0,0,3	8.94	13853274	Chr3	NA	NA
AtChr3	13853658	.	A	T	165.85	15.08	LowCov	0,0,0,11	11	1/1	NA	0,11	11	0,0,0,11	18.05	13853658	Chr3	NA	NA
AtChr3	13934658	.	C	T	1015.8	31.74	PASS	0,0,0,32	32	1/1	NA	0,32	32	0,0,0,32	81.23	13934658	Chr3	NA	AT3G33136.1
AtChr3	14162591	.	C	T	598.47	33.25	LowCov	0,0,0,18	18	1/1	NA	0,18	18	0,0,0,18	51.16	14162591	Chr3	NA	AT3G39230.1
AtChr3	14187477	.	G	T	56.5	18.83	LowCov	0,0,0,3	3	1/1	NA	0,3	3	0,0,0,3	9	14187477	Chr3	NA	NA
AtChr3	14189712	.	T	C	167.73	20.97	LowCov	0,8,0,0	8	1/1	NA	0,8	8	0,8,0,0	18.05	14189712	Chr3	NA	NA
AtChr3	14231918	.	C	T	438.02	36.5	LowCov	0,0,0,12	12	1/1	NA	0,12	12	0,0,0,12	36.12	14231918	Chr3	AT3G42050	AT3G42050.1	Vacuolar ATP synthase subunit H family protein	EXON	G31S
AtChr3	14234294	.	C	T	487.83	30.49	LowCov	0,0,0,16	16	1/1	NA	0,16	16	0,0,0,16	39.13	14234294	Chr3	NA	NA
AtChr3	14261491	.	C	T	749.29	35.68	PASS	0,0,0,21	21	1/1	NA	0,21	21	0,0,0,21	60.19	14261491	Chr3	NA	NA
AtChr3	14494305	.	C	T	404.03	33.67	LowCov	0,0,0,12	12	1/1	NA	0,12	12	0,0,0,12	33.11	14494305	Chr3	NA	NA
AtChr3	14560000	.	C	T	682.85	35.94	LowCov	0,0,0,19	19	1/1	NA	0,19	19	0,0,0,19	57.16	14560000	Chr3	NA	AT3G42433.1
AtChr3	14560714	.	C	T	580.45	36.28	LowCov	0,0,0,16	16	1/1	NA	0,16	16	0,0,0,16	48.15	14560714	Chr3	NA	AT3G42433.1
AtChr3	14968209	.	C	T	264.32	29.37	LowCov	0,0,0,9	9	1/1	NA	0,9	9	0,0,0,9	24.07	14968209	Chr3	NA	AT3G42890.1
AtChr3	15137287	.	C	T	727.78	36.39	LowCov	0,0,0,20	20	1/1	NA	0,20	20	0,0,0,20	57.19	15137287	Chr3	NA	NA
AtChr3	15305253	.	C	T	792.14	27.32	PASS	0,7,0,22	29	1/1	NA	7,22	29	0,7,0,22	66.19	15305253	Chr3	NA	AT3G43356.1
AtChr3	15577922	.	C	T	395.5	28.25	LowCov	0,0,1,13	14	1/1	NA	0,13	14	0,0,1,13	33.1	15577922	Chr3	NA	AT3G43680.1
AtChr3	15882289	.	C	T	475.59	33.97	LowCov	0,0,0,14	14	1/1	NA	0,14	14	0,0,0,14	39.12	15882289	Chr3	AT3G44130	AT3G44130.1	F-box and associated interaction domains-containing protein	EXON	no ex
AtChr3	16119744	.	C	T	722.49	32.84	PASS	0,0,0,22	22	1/1	NA	0,22	22	0,0,0,22	57.18	16119744	Chr3	AT3G44530	NA
AtChr3	16335396	.	C	T	801.66	33.4	PASS	0,0,0,24	24	1/1	NA	0,24	24	0,0,0,24	66.19	16335396	Chr3	NA	AT3G44796.1
AtChr3	16574892	.	C	T	358.92	35.89	LowCov	0,0,0,10	10	1/1	NA	0,10	10	0,0,0,10	30.1	16574892	Chr3	NA	NA
AtChr3	16591806	.	C	T	790.47	37.64	PASS	0,0,0,21	21	1/1	NA	0,21	21	0,0,0,21	63.2	16591806	Chr3	NA	AT3G45253.1
AtChr3	16740173	.	C	T	475.23	31.68	LowCov	0,1,0,14	15	1/1	NA	1,14	15	0,1,0,14	14.55	16740173	Chr3	AT3G45610	AT3G45610.1	DOF TRANSCRIPTION FACTOR 6, DOF6	EXON	R32K
AtChr3	16750007	.	C	T	652.79	34.36	LowCov	0,0,0,19	19	1/1	NA	0,19	19	0,0,0,19	51.17	16750007	Chr3	AT3G45630	AT3G45630.1	RNA recognition motif (RRM)-containing protein	EXON	D642N
AtChr3	16831257	.	C	T	767.85	36.56	PASS	0,0,0,21	21	1/1	NA	0,21	21	0,0,0,21	60.19	16831257	Chr3	AT3G45800	AT3G45800.1	Plant protein 1589 of unknown function	EXON	G205E
AtChr3	17353456	.	C	T	510.43	34.03	LowCov	0,0,0,15	15	1/1	NA	0,15	15	0,0,0,15	42.13	17353456	Chr3	NA	NA
AtChr3	17367081	.	C	T	503.58	35.97	LowCov	0,0,0,14	14	1/1	NA	0,14	14	0,0,0,14	39.13	17367081	Chr3	NA	NA
AtChr3	17393732	.	C	T	157.88	15.79	LowCov	0,0,0,10	10	1/1	NA	0,10	10	0,0,0,10	15.05	17393732	Chr3	NA	NA
AtChr3	17622541	.	C	T	525.78	29.21	LowCov	0,0,0,18	18	1/1	NA	0,18	18	0,0,0,18	45.11	17622541	Chr3	AT3G47770	AT3G47770.1	ATATH5 (ABC2 homolog 5); ATPase, coupled to transmembrane movement of substances	EXON	P856S
AtChr3	17739906	.	C	T	642.05	33.79	LowCov	0,0,0,19	19	1/1	NA	0,19	19	0,0,0,19	51.16	17739906	Chr3	NA	NA
AtChr3	17764927	.	C	T	684.28	31.1	PASS	0,0,1,21	22	1/1	NA	0,21	22	0,0,1,21	60.15	17764927	Chr3	AT3G48110	AT3G48110.1	EDD1 (EMBRYO-DEFECTIVE-DEVELOPMENT 1)	EXON	A312V
AtChr3	17879934	.	C	T	495.95	31	LowCov	0,0,0,16	16	1/1	NA	0,16	16	0,0,0,16	45.08	17879934	Chr3	AT3G48280	AT3G48280.1	CYTOCHROME P450, FAMILY 71, SUBFAMILY A, POLYPEPTIDE 25", CYP71A25	EXON	A114V
AtChr3	17988024	.	C	T	650.1	36.12	LowCov	0,0,0,18	18	1/1	NA	0,18	18	0,0,0,18	54.16	17988024	Chr3	AT3G48530	NA
AtChr3	18216967	.	C	T	463	35.62	LowCov	0,0,0,13	13	1/1	NA	0,13	13	0,0,0,13	39.12	18216967	Chr3	AT3G49142	AT3G49142.1	Tetratricopeptide repeat (TPR)-like superfamily protein	EXON	no ex
AtChr3	18449417	.	C	T	750.35	32.62	PASS	0,0,0,23	23	1/1	NA	0,23	23	0,0,0,23	60.18	18449417	Chr3	AT3G49740	AT3G49740.1	Pentatricopeptide (PPR) repeat-containing protein	EXON	L544F
AtChr3	18520781	.	T	C	37.45	18.73	LowCov	0,2,0,0	2	1/1	NA	0,2	2	0,2,0,0	6.02	18520781	Chr3	NA	NA
AtChr3	18549233	.	C	T	443.99	37	LowCov	0,0,0,12	12	1/1	NA	0,12	12	0,0,0,12	36.12	18549233	Chr3	NA	NA
AtChr3	18673324	.	C	T	410.08	34.17	LowCov	0,0,0,12	12	1/1	NA	0,12	12	0,0,0,12	36.11	18673324	Chr3	AT3G50350	AT3G50350.1|AT3G50350.2	Protein of unknown function (DUF1685)	EXON	no ex
AtChr3	18689491	.	C	T	245.1	30.64	LowCov	0,0,0,8	8	1/1	NA	0,8	8	0,0,0,8	21.07	18689491	Chr3	AT3G50380	AT3G50380.1	Protein of unknown function (DUF1162)	EXON	R2512Q
AtChr3	19005382	.	C	T	755.88	32.86	PASS	0,0,0,23	23	1/1	NA	0,23	23	0,0,0,23	63.17	19005382	Chr3	AT3G51150	AT3G51150.1|AT3G51150.2	Kinesin motor family protein	EXON	no ex
AtChr3	19082703	.	G	T	397.37	26.49	LowCov	0,0,2,13	15	1/1	NA	2,13	15	0,0,2,13	36.1	19082703	Chr3	NA	NA
AtChr3	19831186	.	C	T	450.01	32.14	LowCov	0,0,1,13	14	1/1	NA	0,13	14	0,0,1,13	36.12	19831186	Chr3	AT3G53480	AT3G53480.1	ABCG37, ATP-BINDING CASSETTE G37, ATPDR9, PDR9, PIS1, PLEIOTROPIC DRUG RESISTANCE 9, POLAR AUXIN TRANSPORT INHIBITOR SENSITIVE 1	EXON	L1330F
AtChr3	19854991	.	C	T	625.22	32.91	LowCov	0,0,0,19	19	1/1	NA	0,19	19	0,0,0,19	48.16	19854991	Chr3	NA	NA
AtChr3	19934736	.	C	T	508.39	29.91	LowCov	0,0,0,17	17	1/1	NA	0,17	17	0,0,0,17	42.13	19934736	Chr3	AT3G53810	AT3G53810.1	L-TYPE LECTIN RECEPTOR KINASE IV.2, LECRK-IV.2	EXON	E151K
AtChr3	20210041	.	C	T	544.23	32.01	LowCov	0,0,0,17	17	1/1	NA	0,17	17	0,0,0,17	42.14	20210041	Chr3	NA	NA
AtChr3	20312830	.	C	T	393.87	32.82	LowCov	0,0,0,12	12	1/1	NA	0,12	12	0,0,0,12	33.1	20312830	Chr3	AT3G54830	AT3G54830.1	Transmembrane amino acid transporter family protein	EXON	G392E
AtChr3	20533697	.	A	T	555.77	27.79	LowCov	2,0,0,18	20	1/1	NA	2,18	20	2,0,0,18	6.4	20533697	Chr3	NA	NA
AtChr3	20712182	.	C	T	819.61	31.52	PASS	0,0,0,26	26	1/1	NA	0,26	26	0,0,0,26	66.2	20712182	Chr3	AT3G55810	AT3G55810.1	Pyruvate kinase family protein	EXON	no ex
AtChr3	20807048	.	C	T	771.16	30.85	PASS	0,1,0,24	25	1/1	NA	1,24	25	0,1,0,24	60.19	20807048	Chr3	AT3G56070	AT3G56070.1|AT3G56070.2	ROC2 (rotamase CyP 2); peptidyl-prolyl cis-trans isomerase	EXON	G157E
AtChr3	21058434	.	C	T	539.09	38.51	LowCov	0,0,0,14	14	1/1	NA	0,14	14	0,0,0,14	42.14	21058434	Chr3	NA	NA
AtChr3	21065403	.	C	T	369.17	33.56	LowCov	0,0,0,11	11	1/1	NA	0,11	11	0,0,0,11	30.1	21065403	Chr3	NA	NA
AtChr3	21244898	.	C	T	454.02	28.38	LowCov	0,1,0,15	16	1/1	NA	1,15	16	0,1,0,15	4.49	21244898	Chr3	AT3G57410	NA
AtChr3	21331366	.	C	T	670.34	33.52	LowCov	0,0,0,20	20	1/1	NA	0,20	20	0,0,0,20	54.16	21331366	Chr3	AT3G57590	AT3G57590.1	F-box and associated interaction domains-containing protein	EXON	E11K
AtChr3	21458642	.	C	T	364.73	33.16	LowCov	0,0,0,11	11	1/1	NA	0,11	11	0,0,0,11	30.1	21458642	Chr3	NA	NA
AtChr3	22021724	.	C	T	661.95	34.84	LowCov	0,0,0,19	19	1/1	NA	0,19	19	0,0,0,19	51.17	22021724	Chr3	NA	NA
AtChr3	22218414	.	C	T	288.56	36.07	LowCov	0,0,0,8	8	1/1	NA	0,8	8	0,0,0,8	24.08	22218414	Chr3	AT3G60140	NA
AtChr3	22440934	.	C	T	684.04	36	LowCov	0,0,0,19	19	1/1	NA	0,19	19	0,0,0,19	54.18	22440934	Chr3	AT3G60710	AT3G60710.1	F-box family protein	EXON	P169S
AtChr3	22605458	.	C	T	495.43	35.39	LowCov	0,0,0,14	14	1/1	NA	0,14	14	0,0,0,14	42.13	22605458	Chr3	AT3G61070	AT3G61070.1|AT3G61070.2|AT3G61070.3	PEROXIN 11E, PEX11E	EXON	R124H
AtChr3	22623656	.	C	T	402.23	36.57	LowCov	0,0,0,11	11	1/1	NA	0,11	11	0,0,0,11	33.11	22623656	Chr3	AT3G61130	NA
AtChr3	22852115	.	C	T	394.29	32.86	LowCov	0,0,0,12	12	1/1	NA	0,12	12	0,0,0,12	33.1	22852115	Chr3	AT3G61740	AT3G61740.1	ATX3, SDG14, SET DOMAIN PROTEIN 14	EXON	G835R
AtChr3	22876751	.	C	T	599.19	35.25	LowCov	0,0,0,17	17	1/1	NA	0,17	17	0,0,0,17	48.15	22876751	Chr3	AT3G61800	AT3G61800.1	Protein of unknown function (DUF2043)	EXON	no ex
AtChr3	22906807	.	C	T	550.75	32.4	LowCov	0,0,0,17	17	1/1	NA	0,17	17	0,0,0,17	45.14	22906807	Chr3	AT3G61880	NA
AtChr3	22936851	.	T	G	294.14	36.77	LowCov	0,0,8,0	8	1/1	NA	0,8	8	0,0,8,0	24.08	22936851	Chr3	NA	NA
AtChr3	22961434	.	C	T	372.25	33.84	LowCov	0,0,0,11	11	1/1	NA	0,11	11	0,0,0,11	30.1	22961434	Chr3	NA	NA
AtChr3	23268861	.	C	T	605.98	27.54	PASS	0,0,0,21	22	1/1	NA	0,21	22	0,0,0,21	51.14	23268861	Chr3	AT3G62960	AT3G62960.1	Thioredoxin superfamily protein	EXON	Q28STOPP
AtChr3	23285292	.	C	T	656.34	32.82	LowCov	0,1,0,19	20	1/1	NA	1,19	20	0,1,0,19	54.15	23285292	Chr3	AT3G63000	AT3G63000.1	NPL4-LIKE PROTEIN 1, NPL41	EXON	R393C
AtChr3	23315433	.	C	T	893.91	31.93	PASS	0,0,0,28	28	1/1	NA	0,28	28	0,0,0,28	69.22	23315433	Chr3	NA	NA
AtChr4	27048	.	G	A	752.34	35.83	PASS	21,0,0,0	21	1/1	NA	0,21	21	21,0,0,0	60.17	27048	Chr4	AT4G00060	NA
AtChr4	426973	.	G	A	656.98	32.85	LowCov	20,0,0,0	20	1/1	NA	0,20	20	20,0,0,0	54.17	426973	Chr4	AT4G00990	AT4G00990.1	Transcription factor jumonji (jmjC) domain-containing protein	5' UTR
AtChr4	626796	.	G	A	610.18	35.89	LowCov	17,0,0,0	17	1/1	NA	0,17	17	17,0,0,0	51.15	626796	Chr4	AT4G01480	NA
AtChr4	833950	.	G	A	590.75	32.82	LowCov	18,0,0,0	18	1/1	NA	0,18	18	18,0,0,0	48.15	833950	Chr4	AT4G01925	AT4G01925.1	Cysteine/Histidine-rich C1 domain family protein	EXON	P118L
AtChr4	873192	.	G	A	357.34	27.49	LowCov	13,0,0,0	13	1/1	NA	0,13	13	13,0,0,0	33.08	873192	Chr4	AT4G01995	AT4G01995.1	unkown protein	EXON	E40K
AtChr4	1003409	.	G	A	876.22	35.05	PASS	25,0,0,0	25	1/1	NA	0,25	25	25,0,0,0	66.22	1003409	Chr4	AT4G02290	NA
AtChr4	1202778	.	G	A	528.29	33.02	LowCov	16,0,0,0	16	1/1	NA	0,16	16	16,0,0,0	45.13	1202778	Chr4	AT4G02715	AT4G02715.1	unkown protein	EXON	L4F
AtChr4	1513181	.	C	T	607.94	38	LowCov	0,0,0,16	16	1/1	NA	0,16	16	0,0,0,16	48.16	1513181	Chr4	AT4G03420	AT4G03420.1	Protein of unknown function (DUF789)	EXON	H203Y
AtChr4	1911463	.	G	A	494.3	38.02	LowCov	13,0,0,0	13	1/1	NA	0,13	13	13,0,0,0	39.13	1911463	Chr4	NA	NA
AtChr4	1917728	.	G	A	123.15	17.59	LowCov	7,0,0,0	7	1/1	NA	0,7	7	7,0,0,0	14.99	1917728	Chr4	NA	AT4G03990.1
AtChr4	1995518	.	G	A	707.77	30.77	PASS	23,0,0,0	23	1/1	NA	0,23	23	23,0,0,0	57.17	1995518	Chr4	NA	NA
AtChr4	2044378	.	G	A	360.96	32.81	LowCov	11,0,0,0	11	1/1	NA	0,11	11	11,0,0,0	30.1	2044378	Chr4	NA	AT4G04245.1
AtChr4	2754168	.	G	A	418.95	34.91	LowCov	12,0,0,0	12	1/1	NA	0,12	12	12,0,0,0	33.11	2754168	Chr4	AT4G05430	NA
AtChr4	2923175	.	T	A	35.63	17.82	LowCov	2,0,0,0	2	1/1	NA	0,2	2	2,0,0,0	6.02	2923175	Chr4	NA	NA
AtChr4	3041738	.	G	A	35.63	17.82	LowCov	2,0,0,0	2	1/1	NA	0,2	2	2,0,0,0	6.02	3041738	Chr4	NA	NA
AtChr4	3041740	.	T	C	35.63	17.82	LowCov	0,2,0,0	2	1/1	NA	0,2	2	0,2,0,0	6.02	3041740	Chr4	NA	NA
AtChr4	3041755	.	C	T	35.63	11.88	LowCov	0,1,0,2	3	1/1	NA	1,2	3	0,1,0,2	6.02	3041755	Chr4	NA	NA
AtChr4	3222936	.	G	C	35.63	11.88	LowCov	0,3,0,0	3	1/1	NA	0,3	3	0,3,0,0	6.02	3222936	Chr4	NA	NA
AtChr4	3276245	.	G	A	433.14	28.88	LowCov	15,0,0,0	15	1/1	NA	0,15	15	15,0,0,0	36.11	3276245	Chr4	NA	NA
AtChr4	3548678	.	G	A	498.14	31.13	LowCov	16,0,0,0	16	1/1	NA	0,16	16	16,0,0,0	42.12	3548678	Chr4	NA	AT4G06576.1
AtChr4	3967772	.	C	T	35.63	3.56	LowCov	0,8,0,2	10	1/1	NA	8,2	10	0,8,0,2	6.02	3967772	Chr4	NA	NA
AtChr4	3975249	.	A	C	101.24	10.12	LowCov	1,9,0,0	10	1/1	NA	1,9	10	1,9,0,0	12.03	3975249	Chr4	NA	NA
AtChr4	3975251	.	A	C	101.24	11.25	LowCov	1,7,0,1	9	1/1	NA	1,7	9	1,7,0,1	12.03	3975251	Chr4	NA	NA
AtChr4	3975352	.	C	T	31.82	7.96	LowCov	0,0,0,4	4	1/1	NA	0,4	4	0,0,0,4	6.01	3975352	Chr4	NA	NA
AtChr4	3977054	.	A	C	65.94	5.99	LowCov	3,8,0,0	11	1/1	NA	3,8	11	3,8,0,0	11.95	3977054	Chr4	NA	NA
AtChr4	4001722	.	T	C	89.48	12.78	LowCov	0,6,0,1	7	1/1	NA	1,6	7	0,6,0,1	12.01	4001722	Chr4	NA	NA
AtChr4	4043802	.	T	C	185.09	26.44	LowCov	1,6,0,0	7	1/1	NA	0,6	7	1,6,0,0	18.05	4043802	Chr4	NA	NA
AtChr4	4114001	.	G	C	608.39	35.79	LowCov	0,17,0,0	17	1/1	NA	0,17	17	0,17,0,0	51.14	4114001	Chr4	NA	AT4G07315.1
AtChr4	4609475	.	G	A	591.16	34.77	LowCov	17,0,0,0	17	1/1	NA	0,17	17	17,0,0,0	48.15	4609475	Chr4	NA	NA
AtChr4	4694819	.	T	A	45.87	22.94	LowCov	2,0,0,0	2	1/1	NA	0,2	2	2,0,0,0	6.02	4694819	Chr4	NA	NA
AtChr4	4694820	.	G	T	46.56	23.28	LowCov	0,0,0,2	2	1/1	NA	0,2	2	0,0,0,2	6.02	4694820	Chr4	NA	NA
AtChr4	4723106	.	G	A	424.34	32.64	LowCov	13,0,0,0	13	1/1	NA	0,13	13	13,0,0,0	36.11	4723106	Chr4	NA	NA
AtChr4	4768869	.	G	A	361.31	30.11	LowCov	12,0,0,0	12	1/1	NA	0,12	12	12,0,0,0	30.1	4768869	Chr4	NA	AT4G07939.1
AtChr4	4778218	.	A	G	84.69	6.05	LowCov	0,0,14,0	14	1/1	NA	0,14	14	0,0,14,0	12	4778218	Chr4	NA	NA
AtChr4	5225703	.	G	A	342.38	31.13	LowCov	11,0,0,0	11	1/1	NA	0,11	11	11,0,0,0	30.09	5225703	Chr4	NA	NA
AtChr4	5357269	.	G	A	420.65	32.36	LowCov	12,0,1,0	13	1/1	NA	1,12	13	12,0,1,0	17.44	5357269	Chr4	NA	NA
AtChr4	5793110	.	G	A	276.91	30.77	LowCov	9,0,0,0	9	1/1	NA	0,9	9	9,0,0,0	24.08	5793110	Chr4	NA	NA
AtChr4	8980255	.	T	A	274.49	30.5	LowCov	9,0,0,0	9	1/1	NA	0,9	9	9,0,0,0	27.08	8980255	Chr4	AT4G15780	NA
AtChr4	9512800	.	C	T	101.24	25.31	LowCov	0,0,0,4	4	1/1	NA	0,4	4	0,0,0,4	12.03	9512800	Chr4	AT4G16900	NA
AtChr4	9548078	.	G	A	741.73	37.09	LowCov	20,0,0,0	20	1/1	NA	0,20	20	20,0,0,0	60.19	9548078	Chr4	AT4G16960	AT4G16960.1	Disease resistance protein (TIR-NBS-LRR class) family	EXON	T762I
AtChr4	9720648	.	C	T	483.69	25.46	LowCov	0,0,0,19	19	1/1	NA	0,19	19	0,0,0,19	42.13	9720648	Chr4	AT4G17410	NA
AtChr4	9724436	.	G	A	672.51	35.4	LowCov	19,0,0,0	19	1/1	NA	0,19	19	19,0,0,0	54.17	9724436	Chr4	AT4G17420	AT4G17420.1|AT4G17420.2|AT4G17420.3	Tryptophan RNA-binding attenuator protein-like	EXON	A3V
AtChr4	9829807	.	G	A	733.46	38.6	LowCov	19,0,0,0	19	1/1	NA	0,19	19	19,0,0,0	57.19	9829807	Chr4	NA	NA
AtChr4	9888944	.	C	T	599.75	33.32	LowCov	0,0,0,18	18	1/1	NA	0,18	18	0,0,0,18	51.14	9888944	Chr4	NA	NA
AtChr4	9888945	.	C	T	603.13	33.51	LowCov	0,0,0,18	18	1/1	NA	0,18	18	0,0,0,18	51.16	9888945	Chr4	NA	NA
AtChr4	9986381	.	G	A	312.71	26.06	LowCov	12,0,0,0	12	1/1	NA	0,12	12	12,0,0,0	27.08	9986381	Chr4	NA	NA
AtChr4	10137619	.	G	A	733.93	36.7	LowCov	20,0,0,0	20	1/1	NA	0,20	20	20,0,0,0	57.19	10137619	Chr4	NA	NA
AtChr4	10429887	.	G	A	545.94	28.73	LowCov	19,0,0,0	19	1/1	NA	0,19	19	19,0,0,0	45.14	10429887	Chr4	NA	NA
AtChr4	10527630	.	G	A	465.17	29.07	LowCov	15,0,1,0	16	1/1	NA	1,15	16	15,0,1,0	39.12	10527630	Chr4	NA	NA
AtChr4	10680155	.	G	A	774.41	38.72	LowCov	20,0,0,0	20	1/1	NA	0,20	20	20,0,0,0	60.2	10680155	Chr4	AT4G19610	AT4G19610.1	RNA binding	EXON	E574K
AtChr4	11015320	.	G	A	305.18	25.43	LowCov	11,0,1,0	12	1/1	NA	1,11	12	11,0,1,0	8.41	11015320	Chr4	AT4G20410	AT4G20410.1	GAMMA-SNAP, GAMMA-SOLUBLE NSF ATTACHMENT PROTEIN, GSNAP	EXON	R119C
AtChr4	11159985	.	A	T	807.86	33.66	PASS	0,0,0,24	24	1/1	NA	0,24	24	0,0,0,24	63.2	11159985	Chr4	NA	NA
AtChr4	11232824	.	C	T	366.1	36.61	LowCov	0,0,0,10	10	1/1	NA	0,10	10	0,0,0,10	30.1	11232824	Chr4	NA	NA
AtChr4	11352019	.	C	T	607.92	33.77	LowCov	0,0,0,18	18	1/1	NA	0,18	18	0,0,0,18	48.15	11352019	Chr4	NA	NA
AtChr4	11364853	.	C	T	561.39	37.43	LowCov	0,0,0,15	15	1/1	NA	0,15	15	0,0,0,15	45.14	11364853	Chr4	NA	AT4G21360.1
AtChr4	11645986	.	C	T	683.14	37.95	LowCov	0,0,0,18	18	1/1	NA	0,18	18	0,0,0,18	54.18	11645986	Chr4	NA	NA
AtChr4	11838038	.	T	A	146.14	18.27	LowCov	8,0,0,0	8	1/1	NA	0,8	8	8,0,0,0	15.04	11838038	Chr4	NA	NA
AtChr4	12063437	.	C	T	362.85	36.29	LowCov	0,0,0,10	10	1/1	NA	0,10	10	0,0,0,10	30.1	12063437	Chr4	NA	NA
AtChr4	12501977	.	C	T	773.47	33.63	PASS	0,0,0,23	23	1/1	NA	0,23	23	0,0,0,23	60.2	12501977	Chr4	NA	NA
AtChr4	12544957	.	C	T	581.94	36.37	LowCov	0,0,0,16	16	1/1	NA	0,16	16	0,0,0,16	48.15	12544957	Chr4	AT4G24170	AT4G24170.1	ATP binding microtubule motor family protein	EXON	no ex
AtChr4	13166186	.	C	T	745.55	35.5	PASS	0,0,0,21	21	1/1	NA	0,21	21	0,0,0,21	60.19	13166186	Chr4	AT4G25920	AT4G25920.1	Protein of unknown function (DUF295)	EXON	no ex
AtChr4	13410313	.	C	T	516.37	34.42	LowCov	0,0,0,15	15	1/1	NA	0,15	15	0,0,0,15	42.12	13410313	Chr4	AT4G26570	NA
AtChr4	13486594	.	C	T	606.09	35.65	LowCov	0,0,0,17	17	1/1	NA	0,17	17	0,0,0,17	48.15	13486594	Chr4	AT4G26780	AT4G26780.1	AR192, MGE2, MITOCHONDRIAL GRPE 2	5' UTR
AtChr4	13758643	.	C	T	648.01	32.4	LowCov	0,1,0,19	20	1/1	NA	1,19	20	0,1,0,19	19.39	13758643	Chr4	AT4G27550	NA
AtChr4	14393155	.	C	T	228.33	28.54	LowCov	0,0,0,8	8	1/1	NA	0,8	8	0,0,0,8	21.06	14393155	Chr4	AT4G29190	AT4G29190.1	ARABIDOPSIS THALIANA OXIDATION-RELATED ZINC FINGER 2, ATC3H49, ATOZF2, ATTZF3, OXIDATION-RELATED ZINC FINGER 2, OZF2, TANDEM ZINC FINGER 3, TZF3	EXON	R50H
AtChr4	14437715	.	C	T	472.75	33.77	LowCov	0,0,0,14	14	1/1	NA	0,14	14	0,0,0,14	39.12	14437715	Chr4	AT4G29310	AT4G29310.1	Protein of unknown function (DUF1005)	3' UTR
AtChr4	14648938	.	C	T	692.32	30.1	PASS	0,1,0,21	23	1/1	NA	1,21	23	0,1,0,21	20.19	14648938	Chr4	AT4G29940	NA
AtChr4	14698123	.	C	T	429.06	30.65	LowCov	0,0,0,14	14	1/1	NA	0,14	14	0,0,0,14	36.11	14698123	Chr4	AT4G30070	AT4G30070.1	LCR59, LOW-MOLECULAR-WEIGHT CYSTEINE-RICH 59	EXON	no ex
AtChr4	14935929	.	C	T	647.53	34.08	LowCov	0,0,0,19	19	1/1	NA	0,19	19	0,0,0,19	51.17	14935929	Chr4	AT4G30590	AT4G30590.1	ATENODL12, EARLY NODULIN-LIKE PROTEIN 12, ENODL12	EXON	G135D
AtChr4	15014249	.	C	T	641.04	32.05	LowCov	0,0,1,19	20	1/1	NA	0,19	20	0,0,1,19	54.16	15014249	Chr4	NA	NA
AtChr4	15518373	.	C	T	486	37.38	LowCov	0,0,0,13	13	1/1	NA	0,13	13	0,0,0,13	39.12	15518373	Chr4	AT4G32120	NA
AtChr4	15596428	.	C	T	710.9	35.55	LowCov	0,0,1,19	20	1/1	NA	0,19	20	0,0,1,19	57.18	15596428	Chr4	NA	NA
AtChr4	16287337	.	C	T	536.15	26.81	LowCov	0,2,0,17	20	1/1	NA	2,17	20	0,2,0,17	45.14	16287337	Chr4	NA	NA
AtChr4	16658388	.	C	T	971.5	31.34	PASS	0,0,0,31	31	1/1	NA	0,31	31	0,0,0,31	81.23	16658388	Chr4	AT4G34980	AT4G34980.1	SLP2, SUBTILISIN-LIKE SERINE PROTEASE 2	EXON	G279E
AtChr4	16771979	.	C	T	708.08	35.4	LowCov	0,1,0,19	20	1/1	NA	1,19	20	0,1,0,19	29.6	16771979	Chr4	AT4G35250	AT4G35250.1	HCF244, HIGH CHLOROPHYLL FLUORESCENCE PHENOTYPE 244	EXON	no ex
AtChr4	16944811	.	C	T	992.76	35.46	PASS	0,0,0,28	28	1/1	NA	0,28	28	0,0,0,28	78.24	16944811	Chr4	NA	NA
AtChr4	16956730	.	C	T	722.53	38.03	LowCov	0,0,0,19	19	1/1	NA	0,19	19	0,0,0,19	57.18	16956730	Chr4	AT4G35790	AT4G35790.1|AT4G35790.2|AT4G35790.3	ARABIDOPSIS THALIANA PHOSPHOLIPASE D DELTA, ATPLDDELTA, PHOSPHOLIPASE D DELTA, PLDDELTA	EXON	R689Q
AtChr4	17044611	.	C	T	740.64	33.67	PASS	0,0,0,22	22	1/1	NA	0,22	22	0,0,0,22	60.19	17044611	Chr4	NA	NA
AtChr4	17247542	.	C	T	626.16	34.79	LowCov	0,0,0,18	18	1/1	NA	0,18	18	0,0,0,18	51.16	17247542	Chr4	AT4G36550	NA
AtChr4	17715221	.	C	T	581.72	34.22	LowCov	0,0,0,17	17	1/1	NA	0,17	17	0,0,0,17	45.15	17715221	Chr4	NA	AT4G37705.1
AtChr4	17882597	.	C	T	819.72	35.64	PASS	0,0,0,23	23	1/1	NA	0,23	23	0,0,0,23	63.21	17882597	Chr4	NA	NA
AtChr4	18059141	.	C	T	719.12	37.85	LowCov	0,0,0,19	19	1/1	NA	0,19	19	0,0,0,19	57.18	18059141	Chr4	AT4G38630	AT4G38630.1	ATMCB1, MBP1, MCB1, MULTIUBIQUITIN CHAIN BINDING PROTEIN 1, MULTIUBIQUITIN-CHAIN-BINDING PROTEIN 1, REGULATORY PARTICLE NON-ATPASE 10, RPN10	EXON	no ex
AtChr4	18059210	.	C	T	677.35	33.87	LowCov	0,0,0,20	20	1/1	NA	0,20	20	0,0,0,20	57.15	18059210	Chr4	AT4G38630	NA
AtChr4	18243362	.	C	T	453.21	32.37	LowCov	0,0,0,14	14	1/1	NA	0,14	14	0,0,0,14	36.12	18243362	Chr4	AT4G39170	NA
AtChr4	18384596	.	C	T	831.03	31.96	PASS	0,0,0,26	26	1/1	NA	0,26	26	0,0,0,26	69.19	18384596	Chr4	AT4G39570	AT4G39570.1	Galactose oxidase/kelch repeat superfamily protein	EXON	W282-
AtChr5	4457094	.	G	A	680.51	32.41	PASS	21,0,0,0	21	1/1	NA	0,21	21	21,0,0,0	51.17	4457094	Chr5	NA	NA
AtChr5	4654312	.	G	A	638.9	33.63	LowCov	19,0,0,0	19	1/1	NA	0,19	19	19,0,0,0	54.13	4654312	Chr5	AT5G14430	AT5G14430.1|AT5G14430.2	S-adenosyl-L-methionine-dependent methyltransferases superfamily protein	EXON	G226E
AtChr5	4720771	.	A	T	594.07	33	LowCov	0,0,0,18	18	1/1	NA	0,18	18	0,0,0,18	48.15	4720771	Chr5	AT5G14640	NA
AtChr5	4749730	.	G	A	700.27	36.86	LowCov	19,0,0,0	19	1/1	NA	0,19	19	19,0,0,0	54.18	4749730	Chr5	AT5G14720	AT5G14720.1	Protein kinase superfamily protein	EXON	S497F
AtChr5	4963936	.	G	A	495.22	33.01	LowCov	15,0,0,0	15	1/1	NA	0,15	15	15,0,0,0	42.12	4963936	Chr5	AT5G15280	AT5G15280.1	Pentatricopeptide repeat (PPR) superfamily protein	EXON	no ex
AtChr5	5049094	.	G	A	520.86	37.2	LowCov	14,0,0,0	14	1/1	NA	0,14	14	14,0,0,0	42.14	5049094	Chr5	AT5G15540	AT5G15540.1|AT5G15540.2	ARABIDOPSIS THALIANA SISTER-CHROMATID COHESION 2, ATSCC2, EMB2773, EMBRYO DEFECTIVE 2773, SCC2, SISTER-CHROMATID COHESION 2	EXON	L1569F
AtChr5	5054758	.	G	A	592.51	37.03	LowCov	16,0,0,0	16	1/1	NA	0,16	16	16,0,0,0	48.15	5054758	Chr5	AT5G15540	NA
AtChr5	5190418	.	G	A	464.61	33.19	LowCov	14,0,0,0	14	1/1	NA	0,14	14	14,0,0,0	39.12	5190418	Chr5	AT5G15900	NA
AtChr5	5374592	.	G	A	564.55	33.21	LowCov	17,0,0,0	17	1/1	NA	0,17	17	17,0,0,0	45.14	5374592	Chr5	AT5G16450	NA
AtChr5	5552897	.	G	A	377.96	34.36	LowCov	11,0,0,0	11	1/1	NA	0,11	11	11,0,0,0	33.08	5552897	Chr5	AT5G16890	AT5G16890.1	Exostosin family protein	EXON	no ex
AtChr5	5683724	.	G	A	563.65	33.16	LowCov	17,0,0,0	17	1/1	NA	0,17	17	17,0,0,0	45.15	5683724	Chr5	AT5G17270	AT5G17270.1	Protein prenylyltransferase superfamily protein	EXON	no ex
AtChr5	6393769	.	G	A	216.22	30.89	LowCov	7,0,0,0	7	1/1	NA	0,7	7	7,0,0,0	18.06	6393769	Chr5	NA	NA
AtChr5	6824712	.	G	A	933.7	34.58	PASS	27,0,0,0	27	1/1	NA	0,27	27	27,0,0,0	72.23	6824712	Chr5	AT5G20220	AT5G20220.1|AT5G20220.2	zinc knuckle (CCHC-type) family protein	EXON	no ex
AtChr5	6829905	.	G	A	432.19	30.87	LowCov	14,0,0,0	14	1/1	NA	0,14	14	14,0,0,0	36.09	6829905	Chr5	AT5G20240	NA
AtChr5	6908354	.	G	A	280.46	35.06	LowCov	8,0,0,0	8	1/1	NA	0,8	8	8,0,0,0	24.08	6908354	Chr5	NA	NA
AtChr5	6999545	.	G	A	621.52	34.53	LowCov	18,0,0,0	18	1/1	NA	0,18	18	18,0,0,0	51.16	6999545	Chr5	AT5G20680	NA
AtChr5	7827904	.	G	A	491.51	35.11	LowCov	14,0,0,0	14	1/1	NA	0,14	14	14,0,0,0	42.13	7827904	Chr5	AT5G23240	AT5G23240.1	ATDJC17, DJC76, DNA J PROTEIN C76	EXON	S182F
AtChr5	7910674	.	G	A	447.93	37.33	LowCov	12,0,0,0	12	1/1	NA	0,12	12	12,0,0,0	36.12	7910674	Chr5	NA	NA
AtChr5	8114816	.	G	A	545.79	32.11	LowCov	17,0,0,0	17	1/1	NA	0,17	17	17,0,0,0	45.14	8114816	Chr5	AT5G24010	AT5G24010.1	Protein kinase superfamily protein	EXON	V303I
AtChr5	8335527	.	G	A	699.53	34.98	LowCov	20,0,0,0	20	1/1	NA	0,20	20	20,0,0,0	54.16	8335527	Chr5	NA	NA
AtChr5	8590378	.	G	A	448.52	37.38	LowCov	12,0,0,0	12	1/1	NA	0,12	12	12,0,0,0	36.12	8590378	Chr5	AT5G24930	NA
AtChr5	8623866	.	G	A	567.63	35.48	LowCov	16,0,0,0	16	1/1	NA	0,16	16	16,0,0,0	45.15	8623866	Chr5	AT5G25040	AT5G25040.1|AT5G25040.2|AT5G25040.3	Major facilitator superfamily protein	EXON	no ex
AtChr5	8680851	.	G	A	302.28	33.59	LowCov	9,0,0,0	9	1/1	NA	0,9	9	9,0,0,0	27.07	8680851	Chr5	AT5G25150	AT5G25150.1	TAF5, TBP-ASSOCIATED FACTOR 5	EXON	no ex
AtChr5	8909740	.	G	A	587.75	29.39	LowCov	19,0,1,0	20	1/1	NA	1,19	20	19,0,1,0	17.85	8909740	Chr5	AT5G25590	AT5G25590.1	INVOLVED IN: N-terminal protein myristoylation	EXON	no ex
AtChr5	8952405	.	G	A	357.76	35.78	LowCov	10,0,0,0	10	1/1	NA	0,10	10	10,0,0,0	30.1	8952405	Chr5	AT5G25752	NA
AtChr5	9087085	.	G	A	447.63	31.97	LowCov	13,0,1,0	14	1/1	NA	1,13	14	13,0,1,0	8.7	9087085	Chr5	AT5G26010	NA
AtChr5	9178745	.	G	A	328.61	29.87	LowCov	11,0,0,0	11	1/1	NA	0,11	11	11,0,0,0	27.09	9178745	Chr5	NA	NA
AtChr5	9189192	.	G	A	500.91	31.31	LowCov	16,0,0,0	16	1/1	NA	0,16	16	16,0,0,0	39.13	9189192	Chr5	NA	NA
AtChr5	10206007	.	G	A	400.33	36.39	LowCov	11,0,0,0	11	1/1	NA	0,11	11	11,0,0,0	33.1	10206007	Chr5	NA	NA
AtChr5	10882198	.	G	A	343.48	28.62	LowCov	11,0,1,0	12	1/1	NA	1,11	12	11,0,1,0	5.43	10882198	Chr5	NA	NA
AtChr5	11141317	.	G	A	352.32	25.17	LowCov	13,0,1,0	14	1/1	NA	1,13	14	13,0,1,0	4.54	11141317	Chr5	NA	AT5G29075.1
AtChr5	11312600	.	G	A	327.11	29.74	LowCov	10,0,1,0	11	1/1	NA	1,10	11	10,0,1,0	27.09	11312600	Chr5	NA	NA
AtChr5	11711460	.	C	A	50.73	12.68	LowCov	4,0,0,0	4	1/1	NA	0,4	4	4,0,0,0	8.99	11711460	Chr5	NA	NA
AtChr5	11767676	.	G	A	270.51	27.05	LowCov	10,0,0,0	10	1/1	NA	0,10	10	10,0,0,0	24.07	11767676	Chr5	NA	AT5G31927.1
AtChr5	11873710	.	C	T	35.63	11.88	LowCov	0,1,0,2	3	1/1	NA	1,2	3	0,1,0,2	6.02	11873710	Chr5	NA	NA
AtChr5	11953362	.	A	T	35.63	17.82	LowCov	0,0,0,2	2	1/1	NA	0,2	2	0,0,0,2	6.02	11953362	Chr5	NA	NA
AtChr5	11953368	.	G	C	35.63	17.82	LowCov	0,2,0,0	2	1/1	NA	0,2	2	0,2,0,0	6.02	11953368	Chr5	NA	NA
AtChr5	11956315	.	A	T	35.63	17.82	LowCov	0,0,0,2	2	1/1	NA	0,2	2	0,0,0,2	6.02	11956315	Chr5	NA	NA
AtChr5	11970403	.	A	G	34.69	17.35	LowCov	0,0,2,0	2	1/1	NA	0,2	2	0,0,2,0	6.02	11970403	Chr5	NA	NA
AtChr5	12055431	.	A	G	35.63	17.82	LowCov	0,0,2,0	2	1/1	NA	0,2	2	0,0,2,0	6.02	12055431	Chr5	NA	NA
AtChr5	12055448	.	T	C	35.63	17.82	LowCov	0,2,0,0	2	1/1	NA	0,2	2	0,2,0,0	6.02	12055448	Chr5	NA	NA
AtChr5	12055450	.	G	C	35.63	17.82	LowCov	0,2,0,0	2	1/1	NA	0,2	2	0,2,0,0	6.02	12055450	Chr5	NA	NA
AtChr5	12062284	.	G	A	39.99	13.33	LowCov	3,0,0,0	3	1/1	NA	0,3	3	3,0,0,0	6.02	12062284	Chr5	NA	NA
AtChr5	13812069	.	A	C	35.63	8.91	LowCov	2,2,0,0	4	1/1	NA	2,2	4	2,2,0,0	6.02	13812069	Chr5	NA	NA
AtChr5	14649678	.	G	A	632.72	31.64	LowCov	19,0,1,0	20	1/1	NA	1,19	20	19,0,1,0	17.18	14649678	Chr5	NA	NA
AtChr5	15307758	.	C	T	164.01	32.8	LowCov	0,0,0,5	5	1/1	NA	0,5	5	0,0,0,5	15.05	15307758	Chr5	NA	NA
AtChr5	15832292	.	C	T	393.93	30.3	LowCov	0,0,0,13	13	1/1	NA	0,13	13	0,0,0,13	36.1	15832292	Chr5	NA	AT5G39533.1
AtChr5	15858611	.	C	T	483.84	34.56	LowCov	0,0,0,14	14	1/1	NA	0,14	14	0,0,0,14	42.13	15858611	Chr5	AT5G39610	AT5G39610.1	ANAC092, ARABIDOPSIS NAC DOMAIN CONTAINING PROTEIN 92, ATNAC2, ATNAC6, NAC DOMAIN CONTAINING PROTEIN 2, NAC DOMAIN CONTAINING PROTEIN 6, NAC2, NAC6, ORE1, ORESARA 1	EXON	D280N
AtChr5	16855481	.	C	T	909.41	33.68	PASS	0,0,0,27	27	1/1	NA	0,27	27	0,0,0,27	72.23	16855481	Chr5	AT5G42190	AT5G42190.1	ARABIDOPSIS SKP-LIKE 2, ASK2, SKP1B	EXON	no ex
AtChr5	17144722	.	A	T	454.37	32.46	LowCov	1,0,0,13	14	1/1	NA	1,13	14	1,0,0,13	3.56	17144722	Chr5	NA	NA
AtChr5	17370060	.	C	T	337.64	24.12	LowCov	0,0,0,14	14	1/1	NA	0,14	14	0,0,0,14	30.06	17370060	Chr5	NA	NA
AtChr5	17803497	.	C	T	632.04	33.27	LowCov	0,0,0,19	19	1/1	NA	0,19	19	0,0,0,19	51.16	17803497	Chr5	AT5G44200	AT5G44200.1|AT5G44200.2	ATCBP20, CAP-BINDING PROTEIN 20, CBP20	EXON	G58E
AtChr5	18153889	.	C	T	773.91	35.18	PASS	0,0,0,22	22	1/1	NA	0,22	22	0,0,0,22	63.17	18153889	Chr5	AT5G44960	AT5G44960.1	F-box/RNI-like/FBD-like domains-containing protein	EXON	S13F
AtChr5	18411237	.	C	T	626.87	32.99	LowCov	0,0,0,19	19	1/1	NA	0,19	19	0,0,0,19	51.16	18411237	Chr5	AT5G45428|AT5G45430	AT5G45428.1|AT5G45430.1|AT5G45430.2	Protein kinase superfamily protein	EXON	P336L
AtChr5	18567700	.	C	T	591.64	36.98	LowCov	0,0,0,16	16	1/1	NA	0,16	16	0,0,0,16	48.15	18567700	Chr5	AT5G45780	AT5G45780.1	Leucine-rich repeat protein kinase family protein	EXON	no ex
AtChr5	19476975	.	C	T	515.75	32.23	LowCov	0,0,0,16	16	1/1	NA	0,16	16	0,0,0,16	42.13	19476975	Chr5	AT5G48060	AT5G48060.1	C2 calcium/lipid-binding plant phosphoribosyltransferase family protein	EXON	no ex
AtChr5	19837776	.	C	T	586.61	34.51	LowCov	0,0,0,17	17	1/1	NA	0,17	17	0,0,0,17	51.13	19837776	Chr5	AT5G48930	AT5G48930.1	HCT, HYDROXYCINNAMOYL-COA SHIKIMATE/QUINATE HYDROXYCINNAMOYL TRANSFERAS	EXON	G106D
AtChr5	19898808	.	C	T	911.57	30.39	PASS	0,1,0,29	30	1/1	NA	1,29	30	0,1,0,29	40.45	19898808	Chr5	AT5G49100	AT5G49100.1	unkown protein	EXON	C28Y
AtChr5	20437063	.	C	T	638.64	35.48	LowCov	0,0,0,18	18	1/1	NA	0,18	18	0,0,0,18	51.16	20437063	Chr5	AT5G50200	AT5G50200.1|AT5G50200.2|AT5G50200.3	ATNRT3.1, NITRATE TRANSPORTER 3.1, NRT3.1, WOUND-RESPONSIVE 3, WR3	EXON	A54V
AtChr5	20511516	.	C	T	249.28	31.16	LowCov	0,0,0,8	8	1/1	NA	0,8	8	0,0,0,8	21.07	20511516	Chr5	NA	NA
AtChr5	20660996	.	C	T	594.21	34.95	LowCov	0,0,0,17	17	1/1	NA	0,17	17	0,0,0,17	48.15	20660996	Chr5	NA	NA
AtChr5	20830559	.	C	T	513.8	32.11	LowCov	0,0,0,16	16	1/1	NA	0,16	16	0,0,0,16	42.14	20830559	Chr5	NA	NA
AtChr5	21046447	.	T	A	82.54	27.51	LowCov	3,0,0,0	3	1/1	NA	0,3	3	3,0,0,0	9.03	21046447	Chr5	NA	NA
AtChr5	21088687	.	C	T	610.18	35.89	LowCov	0,0,0,17	17	1/1	NA	0,17	17	0,0,0,17	48.15	21088687	Chr5	NA	NA
AtChr5	21102630	.	C	T	607.78	31.99	LowCov	0,0,0,19	19	1/1	NA	0,19	19	0,0,0,19	54.13	21102630	Chr5	AT5G51930	AT5G51930.1	Glucose-methanol-choline (GMC) oxidoreductase family protein	EXON	A298V
AtChr5	21188974	.	C	T	552.79	30.71	LowCov	0,0,0,18	18	1/1	NA	0,18	18	0,0,0,18	45.14	21188974	Chr5	NA	NA
AtChr5	21288049	.	C	T	825.99	37.55	PASS	0,0,0,22	22	1/1	NA	0,22	22	0,0,0,22	63.21	21288049	Chr5	AT5G52440	NA
AtChr5	21421368	.	C	T	552.98	30.72	LowCov	0,0,1,17	18	1/1	NA	0,17	18	0,0,1,17	45.14	21421368	Chr5	AT5G52860	AT5G52860.1	ABCG8, ATP-BINDING CASSETTE G8	EXON	I60V
AtChr5	22020813	.	A	T	52.77	7.54	LowCov	2,0,0,5	7	1/1	NA	2,5	7	2,0,0,5	9.01	22020813	Chr5	NA	NA
AtChr5	22815034	.	C	G	644.04	37.88	LowCov	0,0,17,0	17	1/1	NA	0,17	17	0,0,17,0	51.15	22815034	Chr5	AT5G56330	NA
AtChr5	23093293	.	C	T	310.9	34.54	LowCov	0,0,0,9	9	1/1	NA	0,9	9	0,0,0,9	27.06	23093293	Chr5	NA	NA
AtChr5	23337191	.	C	T	612.9	36.05	LowCov	0,0,0,17	17	1/1	NA	0,17	17	0,0,0,17	48.16	23337191	Chr5	NA	NA
AtChr5	23578323	.	C	T	945.89	36.38	PASS	0,0,0,26	26	1/1	NA	0,26	26	0,0,0,26	72.24	23578323	Chr5	AT5G58320	AT5G58320.1|AT5G58320.2|AT5G58320.3	NET4A actin-membrane interaction	EXON	S120F
AtChr5	23625239	.	C	T	845.28	33.81	PASS	0,0,0,25	25	1/1	NA	0,25	25	0,0,0,25	66.21	23625239	Chr5	AT5G58440	NA
AtChr5	24314736	.	C	T	546.93	32.17	LowCov	0,0,0,17	17	1/1	NA	0,17	17	0,0,0,17	42.14	24314736	Chr5	NA	NA
AtChr5	24848744	.	C	T	828.46	37.66	PASS	0,0,0,22	22	1/1	NA	0,22	22	0,0,0,22	66.21	24848744	Chr5	AT5G61865	AT5G61865.1	unkown protein	EXON	A128V
AtChr5	25072844	.	C	T	551.84	34.49	LowCov	0,0,0,16	16	1/1	NA	0,16	16	0,0,0,16	45.14	25072844	Chr5	AT5G62440	AT5G62440.1	DOMINO1	EXON	V129I
AtChr5	25258151	.	C	T	726.25	33.01	PASS	0,0,0,22	22	1/1	NA	0,22	22	0,0,0,22	57.19	25258151	Chr5	AT5G62940	AT5G62940.1	DNA BINDING WITH ONE FINGER 5.6, DOF5.6, HCA2, HIGH CAMBIAL ACTIVITY2	EXON	V51M
AtChr5	25382369	.	C	T	767.69	34.9	PASS	0,0,0,22	22	1/1	NA	0,22	22	0,0,0,22	60.19	25382369	Chr5	NA	NA
AtChr5	25386292	.	C	T	602.19	31.69	LowCov	0,0,0,19	19	1/1	NA	0,19	19	0,0,0,19	48.15	25386292	Chr5	AT5G63370	AT5G63370.1|AT5G63370.2|AT5G63370.3|AT5G63370.4	CDKG1, CYCLIN-DEPENDENT KINASE G1	EXON	no ex
AtChr5	25644214	.	C	T	551.92	32.47	LowCov	0,0,0,17	17	1/1	NA	0,17	17	0,0,0,17	48.11	25644214	Chr5	AT5G64070	AT5G64070.1	PHOSPHATIDYLINOSITOL 4-OH KINASE BETA1, PI-4KBETA1, PI4KBETA1	5' UTR
AtChr5	25734036	.	C	T	430.45	33.11	LowCov	0,0,0,13	13	1/1	NA	0,13	13	0,0,0,13	36.11	25734036	Chr5	NA	NA
AtChr5	26031595	.	C	T	403.11	31.01	LowCov	0,0,0,13	13	1/1	NA	0,13	13	0,0,0,13	33.11	26031595	Chr5	AT5G65160	NA
AtChr5	26113946	.	C	T	540.37	30.02	LowCov	0,0,0,18	18	1/1	NA	0,18	18	0,0,0,18	45.13	26113946	Chr5	AT5G65340	AT5G65340.1	Protein of unknown function, DUF617	EXON	R167Q
AtChr5	26435938	.	C	T	815.32	35.45	PASS	0,0,0,23	23	1/1	NA	0,23	23	0,0,0,23	63.21	26435938	Chr5	AT5G66130	AT5G66130.1	ATRAD17, RAD17, RADIATION SENSITIVE 17 DNA repair	EXON	H359Y
AtChr5	26602261	.	C	T	621.85	32.73	LowCov	0,1,0,18	19	1/1	NA	1,18	19	0,1,0,18	16.38	26602261	Chr5	NA	NA
AtChr5	26613673	.	C	T	238.74	26.53	LowCov	1,0,0,8	9	1/1	NA	0,8	9	1,0,0,8	21.07	26613673	Chr5	NA	NA
AtChr5	26927509	.	C	T	446.01	29.73	LowCov	0,0,0,15	15	1/1	NA	0,15	15	0,0,0,15	39.1	26927509	Chr5	AT5G67470	AT5G67470.1	ARABIDOPSIS FORMIN HOMOLOG 6, ATFH6, FH6, FORMIN HOMOLOG 6	EXON	no ex
